# Supplementary material for: Persistent representation of a prior schema in the orbitofrontal cortex facilitates learning of a conflicting schema
Source: Nat Commun. 2026 Feb 10;17:2610. doi: 10.1038/s41467-026-69330-2 (PMC13003079; doi:10.1038/s41467-026-69330-2)
Supplement: Supplementary file 4 — Source Data [file 41467_2026_69330_MOESM4_ESM.xlsx]

## Sheet: fig.2d,g
rats	session_id	problem	score_type	score_value
exp1	0	non-match A	non-match	0.493056
exp2	0	non-match A	non-match	0.491883
exp3	0	non-match A	non-match	0.500225
exp4	0	non-match A	non-match	0.494141
exp5	0	non-match A	non-match	0.562122
exp1	1	non-match A	non-match	0.654351
exp2	1	non-match A	non-match	0.591992
exp3	1	non-match A	non-match	0.588805
exp4	1	non-match A	non-match	0.51248
exp5	1	non-match A	non-match	0.667386
exp1	2	non-match A	non-match	0.622785
exp2	2	non-match A	non-match	0.685313
exp3	2	non-match A	non-match	0.634969
exp4	2	non-match A	non-match	0.568182
exp5	2	non-match A	non-match	0.761262
exp1	3	non-match A	non-match	0.678836
exp2	3	non-match A	non-match	0.76286
exp3	3	non-match A	non-match	0.659949
exp4	3	non-match A	non-match	0.576203
exp5	3	non-match A	non-match	0.793669
exp1	4	non-match A	non-match	0.77949
exp2	4	non-match A	non-match	0.804833
exp3	4	non-match A	non-match	0.811378
exp4	4	non-match A	non-match	0.746147
exp5	4	non-match A	non-match	0.850235
exp1	5	non-match B	non-match	0.695126
exp2	5	non-match B	non-match	0.81152
exp3	5	non-match B	non-match	0.816171
exp4	5	non-match B	non-match	0.719474
exp5	5	non-match B	non-match	0.824246
exp1	6	non-match B	non-match	0.765208
exp2	6	non-match B	non-match	0.860783
exp3	6	non-match B	non-match	0.832065
exp4	6	non-match B	non-match	0.703713
exp5	6	non-match B	non-match	0.748519
exp1	7	non-match B	non-match	0.798897
exp2	7	non-match B	non-match	0.864267
exp3	7	non-match B	non-match	0.900595
exp4	7	non-match B	non-match	0.736326
exp5	7	non-match B	non-match	0.702322
exp1	8	non-match B	non-match	0.756975
exp2	8	non-match B	non-match	0.859684
exp3	8	non-match B	non-match	0.887314
exp4	8	non-match B	non-match	0.71124
exp5	8	non-match B	non-match	0.707299
exp1	9	non-match B	non-match	0.785391
exp2	9	non-match B	non-match	0.875556
exp3	9	non-match B	non-match	0.805704
exp4	9	non-match B	non-match	0.742326
exp5	9	non-match B	non-match	0.686387
exp1	10	non-match A'	non-match	0.771566
exp2	10	non-match A'	non-match	0.791933
exp3	10	non-match A'	non-match	0.810229
exp4	10	non-match A'	non-match	0.731376
exp5	10	non-match A'	non-match	0.719713
exp1	11	non-match A'	non-match	0.775258
exp2	11	non-match A'	non-match	0.828462
exp3	11	non-match A'	non-match	0.86763
exp4	11	non-match A'	non-match	0.723441
exp5	11	non-match A'	non-match	0.7897
exp1	12	non-match A'	non-match	0.817988
exp2	12	non-match A'	non-match	0.760483
exp3	12	non-match A'	non-match	0.862156
exp4	12	non-match A'	non-match	0.742798
exp5	12	non-match A'	non-match	0.776074
exp1	13	non-match A'	non-match	0.807902
exp2	13	non-match A'	non-match	0.807357
exp3	13	non-match A'	non-match	0.895387
exp4	13	non-match A'	non-match	0.682662
exp5	13	non-match A'	non-match	0.715067
exp1	14	non-match A'	non-match	0.866
exp2	14	non-match A'	non-match	0.827094
exp3	14	non-match A'	non-match	0.91755
exp4	14	non-match A'	non-match	0.747881
exp5	14	non-match A'	non-match	0.687408
exp1	15	cue-id A	non-match	0.695263
exp2	15	cue-id A	non-match	0.70691
exp3	15	cue-id A	non-match	0.774803
exp4	15	cue-id A	non-match	0.726638
exp5	15	cue-id A	non-match	0.537476
exp1	16	cue-id A	non-match	0.690152
exp2	16	cue-id A	non-match	0.678634
exp3	16	cue-id A	non-match	0.700337
exp4	16	cue-id A	non-match	0.626737
exp5	16	cue-id A	non-match	0.607188
exp1	17	cue-id A	non-match	0.64859
exp2	17	cue-id A	non-match	0.579294
exp3	17	cue-id A	non-match	0.555924
exp4	17	cue-id A	non-match	0.621222
exp5	17	cue-id A	non-match	0.558446
exp1	18	cue-id A	non-match	0.6064
exp2	18	cue-id A	non-match	0.553569
exp3	18	cue-id A	non-match	0.527514
exp4	18	cue-id A	non-match	0.68322
exp5	18	cue-id A	non-match	0.565259
exp1	19	cue-id A	non-match	0.563942
exp2	19	cue-id A	non-match	0.50622
exp3	19	cue-id A	non-match	0.500215
exp4	19	cue-id A	non-match	0.602434
exp5	19	cue-id A	non-match	0.551998
exp1	20	cue-id B	non-match	0.612803
exp2	20	cue-id B	non-match	0.517123
exp3	20	cue-id B	non-match	0.662959
exp4	20	cue-id B	non-match	0.626529
exp5	20	cue-id B	non-match	0.579699
exp1	21	cue-id B	non-match	0.562254
exp2	21	cue-id B	non-match	0.53591
exp3	21	cue-id B	non-match	0.546773
exp4	21	cue-id B	non-match	0.574779
exp5	21	cue-id B	non-match	0.549186
exp1	22	cue-id B	non-match	0.540685
exp2	22	cue-id B	non-match	0.499897
exp3	22	cue-id B	non-match	0.49608
exp4	22	cue-id B	non-match	0.557332
exp5	22	cue-id B	non-match	0.555783
exp1	23	cue-id B	non-match	0.577585
exp2	23	cue-id B	non-match	0.502954
exp3	23	cue-id B	non-match	0.51733
exp5	23	cue-id B	non-match	0.54745
exp1	24	cue-id B	non-match	0.501051
exp2	24	cue-id B	non-match	0.524226
exp3	24	cue-id B	non-match	0.532101
exp4	24	cue-id B	non-match	0.588052
exp5	24	cue-id B	non-match	0.533638
cont1	15	cue-id A	non-match	0.512491
cont2	15	cue-id A	non-match	0.480258
cont3	15	cue-id A	non-match	0.491116
cont4	15	cue-id A	non-match	0.558507
cont1	16	cue-id A	non-match	0.537898
cont2	16	cue-id A	non-match	0.449836
cont3	16	cue-id A	non-match	0.539203
cont4	16	cue-id A	non-match	0.549555
cont1	17	cue-id A	non-match	0.533892
cont2	17	cue-id A	non-match	0.422688
cont3	17	cue-id A	non-match	0.522586
cont4	17	cue-id A	non-match	0.505065
cont1	18	cue-id A	non-match	0.467227
cont2	18	cue-id A	non-match	0.478922
cont3	18	cue-id A	non-match	0.592148
cont4	18	cue-id A	non-match	0.506958
cont1	19	cue-id A	non-match	0.485935
cont2	19	cue-id A	non-match	0.46179
cont3	19	cue-id A	non-match	0.517761
cont4	19	cue-id A	non-match	0.526351
cont1	20	cue-id B	non-match	0.475861
cont2	20	cue-id B	non-match	0.507631
cont3	20	cue-id B	non-match	0.500218
cont4	20	cue-id B	non-match	0.471426
cont1	21	cue-id B	non-match	0.481219
cont2	21	cue-id B	non-match	0.471841
cont4	21	cue-id B	non-match	0.52244
cont1	22	cue-id B	non-match	0.491935
cont2	22	cue-id B	non-match	0.52004
cont3	22	cue-id B	non-match	0.495554
cont4	22	cue-id B	non-match	0.469233
cont1	23	cue-id B	non-match	0.505458
cont2	23	cue-id B	non-match	0.469884
cont4	23	cue-id B	non-match	0.514648
cont1	24	cue-id B	non-match	0.493452
cont2	24	cue-id B	non-match	0.494558
cont3	24	cue-id B	non-match	0.546089
cont4	24	cue-id B	non-match	0.502182
exp1	0	non-match A	cue-id	0.499259
exp2	0	non-match A	cue-id	0.500524
exp3	0	non-match A	cue-id	0.496016
exp4	0	non-match A	cue-id	0.502071
exp5	0	non-match A	cue-id	0.504118
exp1	1	non-match A	cue-id	0.502002
exp2	1	non-match A	cue-id	0.464704
exp3	1	non-match A	cue-id	0.520287
exp4	1	non-match A	cue-id	0.494256
exp5	1	non-match A	cue-id	0.516407
exp1	2	non-match A	cue-id	0.457047
exp2	2	non-match A	cue-id	0.478412
exp3	2	non-match A	cue-id	0.494391
exp4	2	non-match A	cue-id	0.483977
exp5	2	non-match A	cue-id	0.490683
exp1	3	non-match A	cue-id	0.470942
exp2	3	non-match A	cue-id	0.449711
exp3	3	non-match A	cue-id	0.49197
exp4	3	non-match A	cue-id	0.484127
exp5	3	non-match A	cue-id	0.54826
exp1	4	non-match A	cue-id	0.455007
exp2	4	non-match A	cue-id	0.470504
exp3	4	non-match A	cue-id	0.49
exp4	4	non-match A	cue-id	0.498355
exp5	4	non-match A	cue-id	0.523601
exp1	5	non-match B	cue-id	0.524485
exp2	5	non-match B	cue-id	0.50457
exp3	5	non-match B	cue-id	0.495982
exp4	5	non-match B	cue-id	0.536145
exp5	5	non-match B	cue-id	0.505993
exp1	6	non-match B	cue-id	0.491047
exp2	6	non-match B	cue-id	0.511905
exp3	6	non-match B	cue-id	0.533496
exp4	6	non-match B	cue-id	0.508265
exp5	6	non-match B	cue-id	0.45719
exp1	7	non-match B	cue-id	0.509452
exp2	7	non-match B	cue-id	0.473671
exp3	7	non-match B	cue-id	0.507197
exp4	7	non-match B	cue-id	0.518326
exp5	7	non-match B	cue-id	0.492116
exp1	8	non-match B	cue-id	0.518819
exp2	8	non-match B	cue-id	0.506684
exp3	8	non-match B	cue-id	0.524987
exp4	8	non-match B	cue-id	0.504737
exp5	8	non-match B	cue-id	0.491576
exp1	9	non-match B	cue-id	0.51746
exp2	9	non-match B	cue-id	0.483679
exp3	9	non-match B	cue-id	0.463455
exp4	9	non-match B	cue-id	0.539044
exp5	9	non-match B	cue-id	0.522025
exp1	10	non-match A'	cue-id	0.492734
exp2	10	non-match A'	cue-id	0.441395
exp3	10	non-match A'	cue-id	0.494391
exp4	10	non-match A'	cue-id	0.506526
exp5	10	non-match A'	cue-id	0.446113
exp1	11	non-match A'	cue-id	0.503257
exp2	11	non-match A'	cue-id	0.443662
exp3	11	non-match A'	cue-id	0.512631
exp4	11	non-match A'	cue-id	0.458651
exp5	11	non-match A'	cue-id	0.511919
exp1	12	non-match A'	cue-id	0.448454
exp2	12	non-match A'	cue-id	0.439551
exp3	12	non-match A'	cue-id	0.489124
exp4	12	non-match A'	cue-id	0.477368
exp5	12	non-match A'	cue-id	0.506626
exp1	13	non-match A'	cue-id	0.481697
exp2	13	non-match A'	cue-id	0.441414
exp3	13	non-match A'	cue-id	0.506
exp4	13	non-match A'	cue-id	0.460923
exp5	13	non-match A'	cue-id	0.518286
exp1	14	non-match A'	cue-id	0.492732
exp2	14	non-match A'	cue-id	0.451455
exp3	14	non-match A'	cue-id	0.520956
exp4	14	non-match A'	cue-id	0.47208
exp5	14	non-match A'	cue-id	0.494062
exp1	15	cue-id A	cue-id	0.590412
exp2	15	cue-id A	cue-id	0.736056
exp3	15	cue-id A	cue-id	0.677666
exp4	15	cue-id A	cue-id	0.726619
exp5	15	cue-id A	cue-id	0.517904
exp1	16	cue-id A	cue-id	0.698491
exp2	16	cue-id A	cue-id	0.846354
exp3	16	cue-id A	cue-id	0.741229
exp4	16	cue-id A	cue-id	0.802193
exp5	16	cue-id A	cue-id	0.662698
exp1	17	cue-id A	cue-id	0.785985
exp2	17	cue-id A	cue-id	0.931907
exp3	17	cue-id A	cue-id	0.915737
exp4	17	cue-id A	cue-id	0.845425
exp5	17	cue-id A	cue-id	0.767528
exp1	18	cue-id A	cue-id	0.876141
exp2	18	cue-id A	cue-id	0.955598
exp3	18	cue-id A	cue-id	0.924797
exp4	18	cue-id A	cue-id	0.820069
exp5	18	cue-id A	cue-id	0.786337
exp1	19	cue-id A	cue-id	0.89759
exp2	19	cue-id A	cue-id	0.976167
exp3	19	cue-id A	cue-id	0.947368
exp4	19	cue-id A	cue-id	0.870175
exp5	19	cue-id A	cue-id	0.783027
exp1	20	cue-id B	cue-id	0.794537
exp2	20	cue-id B	cue-id	0.946031
exp3	20	cue-id B	cue-id	0.784333
exp4	20	cue-id B	cue-id	0.820076
exp5	20	cue-id B	cue-id	0.720884
exp1	21	cue-id B	cue-id	0.919075
exp2	21	cue-id B	cue-id	0.972376
exp3	21	cue-id B	cue-id	0.938967
exp4	21	cue-id B	cue-id	0.890438
exp5	21	cue-id B	cue-id	0.812775
exp1	22	cue-id B	cue-id	0.928571
exp2	22	cue-id B	cue-id	0.977459
exp3	22	cue-id B	cue-id	0.968599
exp4	22	cue-id B	cue-id	0.923695
exp5	22	cue-id B	cue-id	0.830357
exp1	23	cue-id B	cue-id	0.948485
exp2	23	cue-id B	cue-id	0.957831
exp3	23	cue-id B	cue-id	0.978261
exp5	23	cue-id B	cue-id	0.899083
exp1	24	cue-id B	cue-id	0.965909
exp2	24	cue-id B	cue-id	0.958333
exp3	24	cue-id B	cue-id	0.982625
exp4	24	cue-id B	cue-id	0.912639
exp5	24	cue-id B	cue-id	0.897436
cont1	15	cue-id A	cue-id	0.520569
cont2	15	cue-id A	cue-id	0.587486
cont3	15	cue-id A	cue-id	0.615545
cont4	15	cue-id A	cue-id	0.648169
cont1	16	cue-id A	cue-id	0.703263
cont2	16	cue-id A	cue-id	0.81694
cont3	16	cue-id A	cue-id	0.695122
cont4	16	cue-id A	cue-id	0.826347
cont1	17	cue-id A	cue-id	0.866356
cont2	17	cue-id A	cue-id	0.831309
cont3	17	cue-id A	cue-id	0.669872
cont4	17	cue-id A	cue-id	0.923789
cont1	18	cue-id A	cue-id	0.944223
cont2	18	cue-id A	cue-id	0.741573
cont3	18	cue-id A	cue-id	0.7
cont4	18	cue-id A	cue-id	0.892473
cont1	19	cue-id A	cue-id	0.962077
cont2	19	cue-id A	cue-id	0.937388
cont3	19	cue-id A	cue-id	0.904332
cont4	19	cue-id A	cue-id	0.954545
cont1	20	cue-id B	cue-id	0.74353
cont2	20	cue-id B	cue-id	0.802118
cont3	20	cue-id B	cue-id	0.697601
cont4	20	cue-id B	cue-id	0.56979
cont1	21	cue-id B	cue-id	0.959615
cont2	21	cue-id B	cue-id	0.919071
cont4	21	cue-id B	cue-id	0.725
cont1	22	cue-id B	cue-id	0.982558
cont2	22	cue-id B	cue-id	0.85094
cont3	22	cue-id B	cue-id	0.911058
cont4	22	cue-id B	cue-id	0.890728
cont1	23	cue-id B	cue-id	0.946429
cont2	23	cue-id B	cue-id	0.94837
cont4	23	cue-id B	cue-id	0.863636
cont1	24	cue-id B	cue-id	0.969349
cont2	24	cue-id B	cue-id	0.942094
cont3	24	cue-id B	cue-id	0.770213
cont4	24	cue-id B	cue-id	0.943137

## Sheet: fig.2eh
rats	session_id	problem	Trials to criterion
exp1	0	non-match A	500
exp2	0	non-match A	500
exp3	0	non-match A	500
exp4	0	non-match A	500
exp5	0	non-match A	500
exp1	1	non-match A	34
exp2	1	non-match A	500
exp3	1	non-match A	434
exp4	1	non-match A	500
exp5	1	non-match A	137
exp1	2	non-match A	500
exp2	2	non-match A	207
exp3	2	non-match A	500
exp4	2	non-match A	500
exp5	2	non-match A	46
exp1	3	non-match A	195
exp2	3	non-match A	58
exp3	3	non-match A	500
exp4	3	non-match A	500
exp5	3	non-match A	89
exp1	4	non-match A	46
exp2	4	non-match A	39
exp3	4	non-match A	41
exp4	4	non-match A	58
exp5	4	non-match A	26
exp1	5	non-match B	181
exp2	5	non-match B	100
exp3	5	non-match B	128
exp4	5	non-match B	99
exp5	5	non-match B	109
exp1	6	non-match B	176
exp2	6	non-match B	21
exp3	6	non-match B	19
exp4	6	non-match B	76
exp5	6	non-match B	53
exp1	7	non-match B	22
exp2	7	non-match B	21
exp3	7	non-match B	25
exp4	7	non-match B	155
exp5	7	non-match B	111
exp1	8	non-match B	66
exp2	8	non-match B	25
exp3	8	non-match B	34
exp4	8	non-match B	316
exp5	8	non-match B	58
exp1	9	non-match B	73
exp2	9	non-match B	21
exp3	9	non-match B	19
exp4	9	non-match B	30
exp5	9	non-match B	356
exp1	10	non-match A'	77
exp2	10	non-match A'	87
exp3	10	non-match A'	38
exp4	10	non-match A'	228
exp5	10	non-match A'	71
exp1	11	non-match A'	180
exp2	11	non-match A'	21
exp3	11	non-match A'	18
exp4	11	non-match A'	20
exp5	11	non-match A'	47
exp1	12	non-match A'	29
exp2	12	non-match A'	211
exp3	12	non-match A'	24
exp4	12	non-match A'	50
exp5	12	non-match A'	35
exp1	13	non-match A'	33
exp2	13	non-match A'	20
exp3	13	non-match A'	20
exp4	13	non-match A'	356
exp5	13	non-match A'	45
exp1	14	non-match A'	47
exp2	14	non-match A'	24
exp3	14	non-match A'	22
exp4	14	non-match A'	175
exp5	14	non-match A'	97
exp1	15	cue-id A	500
exp2	15	cue-id A	395
exp3	15	cue-id A	500
exp4	15	cue-id A	500
exp5	15	cue-id A	500
exp1	16	cue-id A	500
exp2	16	cue-id A	159
exp3	16	cue-id A	360
exp4	16	cue-id A	318
exp5	16	cue-id A	500
exp1	17	cue-id A	151
exp2	17	cue-id A	30
exp3	17	cue-id A	39
exp4	17	cue-id A	52
exp5	17	cue-id A	162
exp1	18	cue-id A	63
exp2	18	cue-id A	34
exp3	18	cue-id A	23
exp4	18	cue-id A	55
exp5	18	cue-id A	69
exp1	19	cue-id A	40
exp2	19	cue-id A	20
exp3	19	cue-id A	19
exp4	19	cue-id A	54
exp5	19	cue-id A	90
exp1	20	cue-id B	172
exp2	20	cue-id B	53
exp3	20	cue-id B	97
exp4	20	cue-id B	71
exp5	20	cue-id B	189
exp1	21	cue-id B	27
exp2	21	cue-id B	21
exp3	21	cue-id B	27
exp4	21	cue-id B	53
exp5	21	cue-id B	108
exp1	22	cue-id B	43
exp2	22	cue-id B	20
exp3	22	cue-id B	25
exp4	22	cue-id B	37
exp5	22	cue-id B	64
exp1	23	cue-id B	20
exp2	23	cue-id B	18
exp3	23	cue-id B	20
exp5	23	cue-id B	20
exp1	24	cue-id B	19
exp2	24	cue-id B	20
exp3	24	cue-id B	25
exp4	24	cue-id B	79
exp5	24	cue-id B	22
cont1	15	cue-id A	500
cont2	15	cue-id A	500
cont3	15	cue-id A	146
cont4	15	cue-id A	309
cont1	16	cue-id A	52
cont2	16	cue-id A	38
cont3	16	cue-id A	103
cont4	16	cue-id A	52
cont1	17	cue-id A	23
cont2	17	cue-id A	50
cont3	17	cue-id A	80
cont4	17	cue-id A	48
cont1	18	cue-id A	21
cont2	18	cue-id A	72
cont3	18	cue-id A	180
cont4	18	cue-id A	37
cont1	19	cue-id A	20
cont2	19	cue-id A	23
cont3	19	cue-id A	24
cont4	19	cue-id A	20
cont1	20	cue-id B	297
cont2	20	cue-id B	207
cont3	20	cue-id B	331
cont4	20	cue-id B	318
cont1	21	cue-id B	42
cont2	21	cue-id B	33
cont4	21	cue-id B	159
cont1	22	cue-id B	21
cont2	22	cue-id B	28
cont3	22	cue-id B	42
cont4	22	cue-id B	21
cont1	23	cue-id B	31
cont2	23	cue-id B	23
cont4	23	cue-id B	23
cont1	24	cue-id B	23
cont2	24	cue-id B	37
cont3	24	cue-id B	224
cont4	24	cue-id B	18

## Sheet: fig.2fi
rats	session_id	problem	Match trials	Non-match trials
exp1	0	non-match A	1	0.986111
exp2	0	non-match A	0.995327	0.979094
exp3	0	non-match A	0.995763	0.996212
exp4	0	non-match A	1	0.988281
exp5	0	non-match A	0.851064	0.975309
exp1	1	non-match A	0.649789	0.958491
exp2	1	non-match A	0.806897	0.990881
exp3	1	non-match A	0.805861	0.983471
exp4	1	non-match A	0.96875	0.993711
exp5	1	non-match A	0.647887	0.982659
exp1	2	non-match A	0.730392	0.975962
exp2	2	non-match A	0.622047	0.992674
exp3	2	non-match A	0.699387	0.969325
exp4	2	non-match A	0.863636	1
exp5	2	non-match A	0.453947	0.976471
exp1	3	non-match A	0.616438	0.97411
exp2	3	non-match A	0.462585	0.988304
exp3	3	non-match A	0.655797	0.975694
exp4	3	non-match A	0.835249	0.987654
exp5	3	non-match A	0.402299	0.989637
exp1	4	non-match A	0.397541	0.956522
exp2	4	non-match A	0.390335	1
exp3	4	non-match A	0.35443	0.977186
exp4	4	non-match A	0.48855	0.980843
exp5	4	non-match A	0.29064	0.991111
exp1	5	non-match B	0.583333	0.973585
exp2	5	non-match B	0.364407	0.987448
exp3	5	non-match B	0.34413	0.976471
exp4	5	non-match B	0.55336	0.992308
exp5	5	non-match B	0.344262	0.992754
exp1	6	non-match B	0.45339	0.983806
exp2	6	non-match B	0.270742	0.992308
exp3	6	non-match B	0.325	0.98913
exp4	6	non-match B	0.573705	0.981132
exp5	6	non-match B	0.49569	0.992727
exp1	7	non-match B	0.370833	0.968627
exp2	7	non-match B	0.256198	0.984733
exp3	7	non-match B	0.190476	0.991667
exp4	7	non-match B	0.519685	0.992337
exp5	7	non-match B	0.576923	0.981567
exp1	8	non-match B	0.398551	0.9125
exp2	8	non-match B	0.280632	1
exp3	8	non-match B	0.20614	0.980769
exp4	8	non-match B	0.573643	0.996124
exp5	8	non-match B	0.564655	0.979253
exp1	9	non-match B	0.424242	0.995025
exp2	9	non-match B	0.248889	1
exp3	9	non-match B	0.384956	0.996364
exp4	9	non-match B	0.504237	0.988889
exp5	9	non-match B	0.613402	0.986175
exp1	10	non-match A'	0.42381	0.966942
exp2	10	non-match A'	0.405063	0.98893
exp3	10	non-match A'	0.353712	0.97417
exp4	10	non-match A'	0.529183	0.991935
exp5	10	non-match A'	0.542056	0.981481
exp1	11	non-match A'	0.431034	0.98155
exp2	11	non-match A'	0.32377	0.980695
exp3	11	non-match A'	0.253112	0.988372
exp4	11	non-match A'	0.541667	0.98855
exp5	11	non-match A'	0.420601	1
exp1	12	non-match A'	0.330317	0.966292
exp2	12	non-match A'	0.471311	0.992278
exp3	12	non-match A'	0.247253	0.971564
exp4	12	non-match A'	0.514403	1
exp5	12	non-match A'	0.443946	0.996094
exp1	13	non-match A'	0.341772	0.957576
exp2	13	non-match A'	0.377593	0.992308
exp3	13	non-match A'	0.198238	0.989011
exp4	13	non-match A'	0.630769	0.996094
exp5	13	non-match A'	0.562232	0.992366
exp1	14	non-match A'	0.248	0.98
exp2	14	non-match A'	0.334783	0.988971
exp3	14	non-match A'	0.129187	0.964286
exp4	14	non-match A'	0.504237	1
exp5	14	non-match A'	0.617021	0.991837
exp1	15	cue-id A	0.576687	0.967213
exp2	15	cue-id A	0.515284	0.929104
exp3	15	cue-id A	0.426471	0.976077
exp4	15	cue-id A	0.527344	0.98062
exp5	15	cue-id A	0.917749	0.992701
exp1	16	cue-id A	0.586364	0.966667
exp2	16	cue-id A	0.452514	0.809783
exp3	16	cue-id A	0.521739	0.922414
exp4	16	cue-id A	0.533088	0.786561
exp5	16	cue-id A	0.710084	0.92446
exp1	17	cue-id A	0.542373	0.839552
exp2	17	cue-id A	0.475	0.633588
exp3	17	cue-id A	0.521739	0.633588
exp4	17	cue-id A	0.505618	0.748062
exp5	17	cue-id A	0.66129	0.778182
exp1	18	cue-id A	0.494382	0.707182
exp2	18	cue-id A	0.471616	0.578755
exp3	18	cue-id A	0.554167	0.609195
exp4	18	cue-id A	0.465649	0.83209
exp5	18	cue-id A	0.629482	0.76
exp1	19	cue-id A	0.5375	0.665385
exp2	19	cue-id A	0.51046	0.522901
exp3	19	cue-id A	0.592593	0.593023
exp4	19	cue-id A	0.507194	0.712062
exp5	19	cue-id A	0.634921	0.738916
exp1	20	cue-id B	0.578475	0.804082
exp2	20	cue-id B	0.535565	0.569811
exp3	20	cue-id B	0.515284	0.841202
exp4	20	cue-id B	0.546154	0.799213
exp5	20	cue-id B	0.685841	0.845238
exp1	21	cue-id B	0.506173	0.630682
exp2	21	cue-id B	0.494318	0.566138
exp3	21	cue-id B	0.514563	0.608108
exp4	21	cue-id B	0.545098	0.694656
exp5	21	cue-id B	0.617225	0.715596
exp1	22	cue-id B	0.525773	0.607143
exp2	22	cue-id B	0.536885	0.53668
exp3	22	cue-id B	0.552885	0.545045
exp4	22	cue-id B	0.53125	0.645914
exp5	22	cue-id B	0.604651	0.716216
exp1	23	cue-id B	0.47205	0.627219
exp2	23	cue-id B	0.546512	0.552419
exp3	23	cue-id B	0.497908	0.532567
exp5	23	cue-id B	0.541872	0.636771
exp1	24	cue-id B	0.543353	0.545455
exp2	24	cue-id B	0.517241	0.565693
exp3	24	cue-id B	0.466102	0.530303
exp4	24	cue-id B	0.473896	0.65
exp5	24	cue-id B	0.564626	0.631902
cont1	15	cue-id A	0.947368	0.97235
cont2	15	cue-id A	0.859091	0.819608
cont3	15	cue-id A	0.868914	0.851145
cont4	15	cue-id A	0.781818	0.898833
cont1	16	cue-id A	0.733542	0.809339
cont2	16	cue-id A	0.740541	0.640212
cont3	16	cue-id A	0.75969	0.838095
cont4	16	cue-id A	0.584906	0.684015
cont1	17	cue-id A	0.568182	0.635965
cont2	17	cue-id A	0.75	0.595376
cont3	17	cue-id A	0.789474	0.834646
cont4	17	cue-id A	0.562992	0.573123
cont1	18	cue-id A	0.605691	0.540146
cont2	18	cue-id A	0.761111	0.718954
cont3	18	cue-id A	0.685567	0.869863
cont4	18	cue-id A	0.604061	0.617978
cont1	19	cue-id A	0.557312	0.529183
cont2	19	cue-id A	0.573427	0.497006
cont3	19	cue-id A	0.562963	0.598485
cont4	19	cue-id A	0.525424	0.578125
cont1	20	cue-id B	0.745247	0.69697
cont2	20	cue-id B	0.643275	0.658537
cont3	20	cue-id B	0.790262	0.790698
cont4	20	cue-id B	0.950549	0.893401
cont1	21	cue-id B	0.551181	0.513619
cont2	21	cue-id B	0.590909	0.534591
cont4	21	cue-id B	0.727273	0.772152
cont1	22	cue-id B	0.516129	0.5
cont2	22	cue-id B	0.576687	0.616766
cont3	22	cue-id B	0.616822	0.60793
cont4	22	cue-id B	0.639456	0.577922
cont1	23	cue-id B	0.511811	0.522727
cont2	23	cue-id B	0.59116	0.530928
cont4	23	cue-id B	0.616858	0.646154
cont1	24	cue-id B	0.525097	0.512
cont2	24	cue-id B	0.534884	0.524
cont3	24	cue-id B	0.68018	0.772358
cont4	24	cue-id B	0.55642	0.560784

## Sheet: fig.3a
panel	odor	trial configration	0	1	2	3	4	5	6	7	8	9	10	11	12	13	14	15	16	17	18	19	20	21	22	23	24	25	26	27	28	29	30	31	32	33	34	35	36	37	38	39
1	1	non-match	2.04444	2.22222	2.75556	2.93333	3.02222	2.66667	2.31111	1.42222	1.42222	1.86667	2.4	2.31111	2.57778	2.66667	1.77778	1.6	1.86667	1.77778	1.77778	2.13333	1.68889	1.33333	1.15556	1.06667	0.622222	0.8	0.8	0.8	0.888889	0.977778	0.888889	0.8	1.15556	0.888889	0.8	0.711111	0.8	0.444444	0.533333	0.622222
1	2	non-match	2.33333	2	1.5	2.33333	2.16667	2.16667	2.83333	3.33333	2.66667	2.83333	3.33333	3	3.83333	4.5	5.16667	5	6.16667	6	6	5.5	5	4	3.83333	3.83333	3.16667	2.83333	2.16667	1.16667	0	0.166667	0.5	0.833333	1	1.16667	1.33333	1.33333	1.33333	1.83333	2	2
1	3	non-match	1.69697	1.69697	1.93939	2.42424	2.66667	2.18182	2.54545	2.54545	2.54545	3.51515	4.72727	5.09091	5.93939	6.54545	7.51515	8.12121	8.84848	9.21212	9.21212	7.75758	6.18182	4.84848	3.63636	3.63636	3.15152	3.39394	3.0303	2.78788	1.45455	0.969697	0.606061	0.727273	0.606061	0.727273	0.969697	0.848485	0.484848	0.606061	0.484848	0.242424
1	4	non-match	3.6	3.06667	2.66667	2.8	2.53333	2.13333	2.53333	2.66667	2.8	3.6	4.13333	4.93333	5.86667	7.06667	7.6	8.13333	7.73333	8.13333	7.46667	7.06667	6.13333	5.6	4.4	3.73333	2.66667	2.13333	1.73333	1.6	0.933333	1.06667	1.06667	0.933333	0.666667	0.933333	1.2	1.2	1.2	1.33333	1.06667	0.666667
1	5	non-match	2.90909	3.27273	2.78788	2.42424	2.54545	2.54545	2.06061	2.30303	2.30303	1.93939	2.06061	1.93939	2.18182	2.06061	2.06061	1.81818	1.93939	1.57576	2.06061	1.81818	1.57576	1.45455	1.57576	0.848485	0.848485	0.848485	0.848485	0.606061	0.727273	0.969697	1.09091	0.969697	0.848485	1.09091	1.21212	1.21212	1.45455	1.93939	1.93939	1.69697
1	6	non-match	4.18605	3.81395	3.81395	4	4.27907	4.65116	4.83721	5.02326	5.86047	5.95349	5.86047	7.34884	7.53488	7.34884	7.62791	8.55814	7.81395	8.83721	8.74419	8.09302	7.16279	6.51163	4.55814	3.72093	3.44186	2.69767	2.23256	2.13953	2.13953	1.67442	1.39535	1.5814	1.48837	1.39535	1.48837	1.5814	1.67442	1.76744	1.86047	1.76744
1	7	non-match	3.38462	2.97436	2.76923	2.87179	2.87179	2.5641	2.5641	2.46154	2.25641	2.25641	2.05128	1.94872	1.94872	1.94872	1.84615	2.25641	2.15385	2.46154	2.15385	1.94872	1.23077	1.12821	1.12821	1.23077	1.33333	1.64103	1.84615	1.53846	1.4359	1.02564	0.717949	0.717949	0.410256	0.307692	0.923077	1.4359	1.4359	1.74359	2.05128	1.94872
1	8	non-match	2.1	2	2	2.2	1.8	2	1.7	1.4	1.4	1.6	1.2	1.6	1.4	1.4	1.6	1.6	1.5	1.9	1.7	1.5	1.5	1.3	0.9	0.9	0.9	0.8	0.9	1.2	1.4	1.1	1.4	1.3	1.2	1	1	1.1	1.1	1.3	1.4	2
1	1	match	2.07407	1.62963	1.62963	1.48148	1.48148	1.77778	2.37037	2.22222	2.22222	2.37037	2.07407	1.62963	1.62963	1.92593	1.33333	1.33333	1.48148	1.92593	1.77778	1.77778	1.92593	1.92593	1.33333	1.33333	1.48148	0.888889	0.740741	0.740741	0.444444	0.296296	0.592593	0.444444	0.444444	0.444444	0.444444	0.296296	0.740741	0.740741	1.18519	1.33333
1	2	match	1.90476	2.28571	3.04762	3.04762	2.47619	3.2381	4.57143	3.80952	4.19048	5.52381	5.52381	4	4.38095	4	3.04762	3.2381	4	4.38095	4.38095	4.7619	4.95238	4.95238	3.80952	4	3.42857	2.66667	1.90476	1.52381	0.952381	0.571429	0.571429	0.380952	0.761905	0.952381	0.952381	0.952381	0.952381	1.14286	0.952381	1.33333
1	3	match	2.72	3.04	2.4	1.92	1.6	2.08	1.92	3.04	3.04	3.68	4.32	5.76	4.96	5.76	5.44	5.92	5.76	5.92	5.76	5.44	4	3.2	3.36	2.88	2.4	2.88	2.4	1.76	1.92	2.08	1.6	1.92	1.76	1.44	1.6	1.6	1.12	1.44	1.12	0.8
1	4	match	1.68421	1.05263	1.26316	1.68421	2.94737	3.15789	4	4.63158	4.21053	4	4.21053	3.78947	4.84211	5.47368	5.05263	5.68421	6.52632	5.89474	5.68421	5.89474	5.05263	4.42105	3.78947	3.15789	2.52632	1.68421	1.05263	0.421053	0.210526	0.842105	0.842105	1.26316	1.47368	1.47368	0.842105	1.26316	1.05263	1.26316	1.47368	1.68421
1	5	match	2.57143	2.28571	2.42857	2.28571	2.28571	2.14286	2	2	2.14286	2.14286	2.14286	2.28571	2	1.42857	1.14286	1.14286	1.42857	1.42857	1.57143	1.57143	1.42857	1.14286	1.14286	1.42857	1.42857	1.14286	1	0.714286	0.428571	0.428571	0.571429	0.428571	1	1	0.857143	0.857143	1.28571	1.28571	1.57143	1.71429
1	6	match	1.52941	1.64706	1.64706	2.11765	2.11765	2.58824	2.82353	3.76471	4	4.70588	4.47059	5.05882	5.52941	5.52941	5.76471	6.82353	7.17647	6.82353	6.82353	6.94118	6	4.70588	3.76471	3.17647	2.58824	2.11765	1.88235	1.64706	1.41176	0.705882	0.823529	0.823529	0.823529	1.17647	1.41176	1.29412	1.64706	1.88235	1.76471	1.76471
1	7	match	1.48148	1.77778	2.07407	1.62963	1.48148	1.92593	1.92593	1.92593	2.37037	2.37037	1.92593	1.77778	1.48148	1.18519	1.33333	1.48148	1.92593	1.92593	1.92593	2.37037	2.22222	1.92593	1.92593	1.92593	1.18519	1.33333	1.03704	0.740741	0.592593	0.888889	1.03704	1.03704	1.33333	1.77778	2.37037	2.22222	2.22222	2.07407	1.62963	1.03704
1	8	match	1.57576	1.57576	1.81818	1.93939	2.18182	2.30303	2.30303	2.78788	2.30303	2.18182	1.93939	1.93939	1.21212	1.21212	1.33333	1.09091	1.33333	1.57576	1.33333	1.45455	1.81818	1.69697	1.57576	1.81818	1.45455	1.33333	1.09091	0.969697	0.727273	1.21212	0.969697	0.848485	1.33333	1.93939	1.57576	2.06061	2.42424	2.30303	2.18182	2.42424
2	1	non-match	9.18519	9.03704	8.88889	9.77778	10.8148	11.7037	12.5926	15.4074	15.8519	16.4444	17.3333	17.7778	16.2963	16.7407	16.8889	15.5556	13.7778	13.6296	12.1481	10.5185	8.44444	7.40741	5.48148	4.14815	3.55556	3.55556	3.7037	3.7037	3.7037	3.40741	3.25926	2.66667	2.37037	1.92593	1.77778	1.92593	2.22222	2.37037	2.37037	2.07407
2	2	non-match	8.875	8.75	9.75	10.75	11.375	12.625	13.625	14.25	16.375	18	18.25	20.375	21.75	20.625	19.875	19	16.625	14.5	12.75	11.125	8.875	6.5	4.625	4.25	3.5	3.625	3.75	3.375	2.875	2.375	2	1.875	1.75	1.625	2.125	2.25	2.875	3.75	4.5	4.25
2	3	non-match	5.83784	6.91892	7.24324	9.51351	10.0541	11.8919	13.6216	15.3514	15.6757	17.5135	18.0541	17.6216	18.4865	18.7027	17.9459	16.8649	15.6757	12.1081	9.62162	7.56757	6.81081	5.40541	4.86486	4.54054	4.21622	3.67568	3.24324	4.21622	4.32432	4.32432	3.67568	4.21622	3.02703	2.37838	2.27027	2.7027	3.02703	3.78378	4.54054	4.43243
2	4	non-match	8.2963	7.55556	7.85185	8.59259	9.92593	10.6667	12.7407	14.0741	15.5556	16.7407	16.8889	17.1852	17.7778	17.7778	16.7407	15.4074	13.3333	11.4074	10.0741	9.33333	8.2963	7.85185	6.66667	5.48148	5.03704	4.59259	4.14815	4	3.55556	1.92593	2.22222	1.48148	1.62963	2.07407	2.51852	2.37037	3.11111	3.55556	3.55556	3.55556
2	5	non-match	9.46667	9.73333	10.4	11.8667	13.2	15.6	17.7333	18.4	19.4667	20	20.4	19.7333	19.3333	17.3333	15.8667	13.7333	13.2	12.8	13.3333	13.0667	11.8667	9.46667	7.46667	5.73333	4.66667	4.13333	4.26667	3.73333	3.33333	2.26667	2.26667	2.26667	2.66667	2.26667	2.93333	3.2	3.6	4.13333	4.93333	5.06667
2	6	non-match	5.93103	6.2069	8	8.55172	9.7931	11.3103	12	12.9655	14.6207	16.5517	16.9655	20.5517	21.3793	20.6897	19.4483	18.7586	14.7586	12.2759	10.6207	9.93103	8.55172	6.75862	5.7931	5.24138	4.13793	3.31034	3.58621	3.58621	3.03448	2.89655	2.89655	2.75862	2.06897	2.48276	2.2069	2.34483	2.48276	3.31034	3.17241	3.44828
2	7	non-match	6.89655	6.89655	8.82759	10.069	12	12.9655	15.0345	16.1379	17.6552	18.3448	19.8621	19.4483	19.4483	17.1034	15.8621	13.6552	13.5172	11.5862	11.3103	11.1724	10.6207	8.13793	6.75862	5.7931	4.55172	3.58621	3.03448	2.75862	2.75862	2.2069	1.7931	2.06897	2.2069	2.34483	2.48276	3.17241	3.44828	4.13793	4.41379	4.96552
2	8	non-match	9.95122	10.8293	12	13.0732	14.5366	16.4878	18.2439	20.4878	21.0732	20.878	20.9756	20	18.1463	18.2439	17.4634	17.0732	16.878	16	15.4146	16.0976	14.2439	12.2927	10.3415	7.90244	5.46341	4.68293	4.97561	4.78049	5.07317	5.46341	4.97561	4	4.58537	4.87805	5.56098	6.04878	6.92683	7.70732	8.19512	7.5122
2	1	match	10.08	9.28	9.6	9.44	10.72	10.4	12	12.64	13.12	12.32	12.64	12	11.2	10.4	9.28	8	6.88	5.92	4.64	4.16	4	3.2	2.72	2.56	2.08	1.6	1.6	1.76	1.6	1.92	2.24	1.92	1.92	2.4	2.08	1.92	2.56	2.08	2.24	2.24
2	2	match	13.8462	13.2308	13.0769	12.3077	10.9231	10	9.38462	9.38462	9.38462	9.07692	8.92308	8.92308	6.92308	6.61538	5.69231	5.23077	4	3.53846	2.92308	3.38462	2.61538	2.46154	2.15385	2	1.23077	1.38462	1.53846	1.84615	2.61538	3.07692	3.69231	4.46154	4	4.15385	4.61538	4.15385	3.84615	4.61538	4	3.38462
2	3	match	9.11628	9.95349	10.1395	10.1395	11.0698	12.6512	12.8372	13.7674	14.3256	14.5116	13.2093	12.5581	11.7209	9.86047	8.18605	6.97674	5.2093	3.44186	2.97674	2.32558	1.95349	2.04651	1.86047	1.86047	1.76744	1.95349	1.95349	2.4186	2.60465	3.06977	3.34884	3.53488	3.81395	4.55814	4.18605	4	3.90698	4.09302	3.44186	3.62791
2	4	match	14.2857	12.8	12.9143	13.4857	13.1429	12.5714	12.6857	13.0286	11.3143	10.7429	9.14286	8.45714	7.08571	7.08571	6.28571	5.25714	3.88571	3.08571	2.28571	2.28571	2.17143	2.51429	2.51429	2.17143	1.94286	2.74286	2.62857	2.85714	2.97143	3.08571	2.51429	2.51429	2.17143	2.4	2.17143	2.85714	3.08571	3.31429	3.2	4.11429
2	5	match	11.4872	12.2051	12.2051	12.5128	13.1282	13.9487	13.641	13.0256	12.5128	12	10.8718	9.74359	10.4615	10.9744	9.84615	8.51282	7.69231	5.84615	3.79487	2.66667	2.46154	2.05128	1.64103	1.84615	1.74359	1.64103	2.46154	2.66667	2.35897	2.87179	3.17949	3.07692	3.28205	3.79487	3.79487	3.69231	3.38462	3.38462	3.38462	3.17949
2	6	match	13	14.4286	13.4286	14.1429	13	13.8571	12.8571	13.8571	13.5714	14.5714	13.5714	12	10.8571	8.85714	7.28571	5.57143	5	4.28571	3.42857	2.71429	2.14286	1.85714	1	1.42857	1.28571	1.42857	1.57143	1.57143	1.57143	2.14286	2.42857	2	2.14286	2.28571	2.14286	2.42857	3.14286	3.71429	4	4
2	7	match	11	11.2857	12.1429	13	15	14.2857	14.4286	14.2857	14.4286	13.8571	14	11.8571	11	10.1429	8.71429	7.57143	7.28571	6.85714	6	4.85714	4	3.28571	2.57143	2	1.28571	1.42857	1.42857	1.85714	2	2.57143	2.42857	2.71429	2.28571	3.28571	3.42857	4.28571	4.71429	5.28571	4.71429	5.14286
2	8	match	11.8222	11.2	11.8222	13.6	14.2222	14.6667	15.4667	16	15.5556	16.8	16.3556	16.7111	16.3556	16	14.4889	13.6889	12.4444	12	10.5778	9.77778	8.35556	6.57778	4.44444	3.64444	2.75556	2.66667	2.57778	3.02222	2.84444	2.48889	2.48889	2.75556	2.66667	2.75556	3.46667	4	4.44444	5.15556	5.68889	5.77778
3	9	non-match	27.5429	28.9143	32.8	38.2857	40.9143	40.9143	39.0857	35.7714	32.4571	29.1429	26.8571	25.0286	23.3143	21.4857	18.4	15.5429	13.3714	11.4286	10.0571	9.37143	8.8	6.97143	5.02857	2.85714	2.28571	1.25714	1.37143	2.4	2.85714	4.57143	5.6	6.62857	6.62857	7.65714	6.97143	6.62857	6.28571	6.74286	6.51429	6.05714
3	10	non-match	23.871	24.7742	26.4516	27.7419	29.8065	34.1935	36.5161	35.3548	34.5806	33.0323	28.2581	24.9032	24	22.7097	20.2581	18.3226	16.6452	13.8065	12	10.7097	10.0645	8.25806	7.48387	5.54839	3.74194	2.58065	2.32258	1.41935	2.06452	3.22581	3.74194	5.80645	7.74194	8.3871	8.64516	9.29032	8.51613	6.83871	6.58065	6.06452
3	11	non-match	26.7586	25.7931	27.7241	28.9655	30.8966	30.6207	30.4828	29.6552	28.1379	26.2069	25.5172	23.4483	21.931	19.5862	18.3448	14.8966	13.3793	11.4483	11.4483	8.82759	7.72414	6.75862	5.51724	3.86207	3.44828	2.62069	2.34483	2.48276	3.17241	4.82759	7.31034	8.82759	9.24138	10.4828	9.7931	8.68966	6.62069	6.06897	3.72414	4
3	12	non-match	26.9524	27.2381	30.2857	33.4286	36.8571	37.2381	36.2857	36	34.8571	32.9524	29.8095	27.3333	24.9524	22.5714	21.619	18.8571	17.0476	15.619	14.6667	11.9048	11.8095	10.2857	8.38095	6.09524	5.2381	3.52381	2.47619	2.47619	2.57143	4.09524	5.61905	7.61905	8.95238	9.71429	9.04762	9.42857	8.47619	7.71429	7.33333	8
3	13	non-match	21.0909	21.0909	21.4545	23.5152	24.4848	25.4545	27.1515	27.2727	26.5455	24.9697	23.6364	21.8182	20	18.1818	17.0909	15.7576	14.0606	13.3333	12.2424	10.303	8.84848	7.39394	5.45455	4.12121	3.63636	2.90909	2.66667	3.51515	4.60606	5.57576	7.15152	8.12121	8.36364	7.87879	7.75758	7.39394	7.39394	6.42424	7.0303	7.27273
3	14	non-match	24.125	23.125	25.625	28	31.25	31.875	31.25	31.5	29.875	26.875	22.75	21.125	17.875	16.75	16	14.75	13.75	12.5	11.875	9.625	8.75	7	6.375	4.375	4.125	3.875	3.875	4.25	5.5	6.375	7	7	6.875	6.125	6.25	6	6.625	6	6.125	5.625
3	15	non-match	27.8621	28.5517	28.2759	30.4828	30.7586	32.1379	33.3793	35.7241	34.3448	32.8276	30.2069	27.5862	23.4483	21.3793	19.1724	17.1034	14.6207	13.5172	13.1034	12.4138	11.3103	9.37931	7.17241	4.55172	3.44828	2.89655	2.89655	2.89655	3.31034	4.41379	5.37931	7.03448	8.41379	9.65517	9.93103	10.2069	9.37931	8.27586	7.17241	6.89655
3	16	non-match	24.5882	25.2941	28.3529	30.8235	32.7059	34.8235	36.5882	36.4706	34.5882	31.6471	27.2941	22.1176	17.4118	15.0588	13.2941	11.1765	9.88235	8.94118	7.17647	7.05882	7.29412	6.11765	4.82353	4.47059	3.41176	2.23529	2.47059	2.82353	2.58824	2.47059	2.94118	3.88235	4.35294	5.41176	6.35294	6.47059	6.35294	5.52941	5.29412	4.58824
3	9	match	7.85185	8.88889	9.77778	10.3704	11.2593	12.2963	12.2963	12.4444	11.8519	11.1111	10.2222	8.88889	8.14815	7.85185	7.40741	7.25926	6.96296	6.37037	6.66667	6.51852	5.62963	5.03704	4	2.66667	1.92593	1.62963	2.07407	2.81481	3.7037	4.14815	4.44444	4.74074	4.59259	5.03704	5.48148	5.48148	4.74074	5.48148	4	3.7037
3	10	match	8.70588	9.64706	11.7647	14.3529	15.2941	15.2941	15.5294	14.1176	12.4706	12.4706	11.2941	9.17647	7.76471	6.58824	5.41176	5.17647	4.94118	5.64706	4.94118	5.88235	6.58824	7.05882	6.82353	7.29412	6.11765	5.41176	5.41176	5.88235	4.94118	5.17647	6.11765	5.64706	5.88235	6.82353	6.11765	5.88235	6.11765	5.64706	5.64706	6.58824
3	11	match	10.625	11.25	12.375	12.125	13	13	12.125	11.75	11	10.125	9.625	8.875	8.5	9.375	9.75	10	10.25	10	9	8.375	7.125	6.125	4.75	4.375	3	3.5	4	4.25	4.75	6.75	7.625	8	8.25	8.25	7.75	7.125	7.125	7.75	7.375	7
3	12	match	16.7368	16.5263	16.7368	17.6842	17.7895	18.2105	20.2105	20.9474	20.1053	19.2632	18.4211	15.3684	12.7368	11.2632	10.6316	9.57895	8.84211	8.42105	8	6.42105	5.57895	5.15789	4.52632	3.78947	3.78947	3.26316	3.36842	3.26316	3.68421	4.42105	5.78947	6	7.05263	6.94737	6.94737	6.63158	6.94737	6.21053	6.52632	6.52632
3	13	match	12.1212	12.9697	12.1212	12.6061	12.1212	12.9697	12	12.3636	11.2727	11.7576	10.6667	11.0303	10.303	10.5455	8.84848	7.87879	6.66667	6.54545	5.93939	5.81818	5.09091	4.36364	3.51515	2.66667	2.54545	3.39394	3.63636	4	4.12121	4.60606	4.36364	5.57576	6.42424	6.90909	7.15152	7.63636	6.66667	6.30303	6.30303	6.06061
3	14	match	11.7576	11.2727	12.3636	12.7273	13.4545	14.7879	15.1515	14.9091	13.8182	12.7273	10.6667	10.1818	8.60606	8.24242	8.12121	7.63636	7.0303	6.54545	5.57576	5.33333	4.9697	4.48485	4.84848	4.9697	4.60606	4.48485	5.09091	5.33333	5.93939	5.45455	6.66667	6.90909	7.0303	6.54545	6.54545	5.45455	4.36364	3.51515	3.27273	3.51515
3	15	match	21.0435	21.0435	19.4783	18.4348	15.8261	14.087	12.8696	12.1739	11.6522	11.8261	11.4783	11.1304	10.4348	8.69565	7.30435	6.78261	6.26087	6.08696	5.73913	5.56522	5.21739	4.17391	2.78261	2.26087	2.26087	2.78261	2.78261	4.34783	5.21739	4.86957	5.04348	4.69565	3.82609	4.69565	5.3913	5.91304	7.65217	8.52174	8.52174	9.3913
3	16	match	11.027	10.4865	11.3514	10.8108	10.3784	10.8108	11.4595	10.9189	10.3784	10.7027	9.72973	10.2703	8.97297	8.54054	7.35135	6.7027	4.64865	4.64865	5.08108	4.86486	4.97297	5.40541	5.18919	4.21622	3.89189	3.78378	2.81081	2.81081	2.91892	3.89189	3.78378	4.32432	4.43243	4	3.45946	3.24324	3.24324	3.13514	3.67568	3.67568
4	9	non-match	3.46667	4.8	4.53333	5.86667	5.73333	6	5.6	5.73333	4.53333	5.2	5.73333	6.53333	8.66667	11.0667	12.8	14.4	17.0667	17.7333	18.4	18	17.7333	15.0667	13.0667	10.2667	8.53333	6.4	4.26667	3.06667	2.4	1.6	1.2	1.2	1.6	2	1.86667	1.6	1.46667	1.2	0.666667	0.666667
4	10	non-match	2.95652	3.30435	5.21739	5.04348	5.56522	6.08696	6.6087	4.86957	4.86957	4.69565	5.21739	7.13043	9.73913	13.913	17.0435	18.6087	19.1304	20.5217	20.8696	20.3478	19.8261	18.087	14.4348	10.6087	7.30435	5.04348	3.65217	2.6087	1.56522	1.21739	1.04348	0.347826	0.347826	0.347826	0.347826	0.173913	0.695652	0.521739	1.04348	1.04348
4	11	non-match	6.06061	5.69697	5.93939	6.30303	6.78788	7.27273	7.15152	6.54545	6.66667	6.78788	7.51515	9.21212	12.3636	14.6667	15.7576	18.7879	20.1212	19.8788	19.1515	19.2727	15.2727	12.8485	10.303	8.24242	6.54545	5.69697	4.48485	3.87879	2.90909	1.93939	1.21212	1.09091	0.848485	0.727273	0.484848	0.606061	0.969697	0.848485	1.21212	1.33333
4	12	non-match	4.90323	5.80645	6.19355	6.83871	6.70968	7.48387	6.70968	5.93548	5.93548	5.67742	5.80645	7.48387	9.54839	11.871	15.871	19.4839	23.4839	25.4194	25.2903	24.129	21.0323	16.3871	13.1613	10.8387	8.3871	6.58065	4.77419	3.6129	2.45161	1.67742	1.67742	1.93548	1.54839	1.16129	1.16129	1.03226	0.645161	0.903226	0.903226	0.774194
4	13	non-match	4.20513	4.51282	4.61538	5.33333	5.33333	5.94872	5.74359	6.25641	5.53846	6.46154	6.66667	8	10.1538	13.3333	15.8974	19.6923	22.5641	23.6923	24.3077	22.9744	20.4103	18.1538	14.6667	11.2821	9.4359	6.66667	3.79487	2.46154	1.53846	0.307692	0.307692	0.307692	0.512821	0.410256	0.410256	0.410256	0.923077	1.02564	1.4359	1.53846
4	14	non-match	4.48	3.84	4.48	4.48	5.92	5.6	5.12	5.28	5.92	5.28	5.28	7.04	9.28	11.52	14.56	17.6	18.56	19.52	20	19.2	16.64	14.88	12.32	9.28	7.04	5.6	4.64	3.04	2.56	2.08	2.08	1.92	1.76	1.76	1.12	0.8	0.48	1.12	1.12	1.28
4	15	non-match	4.5	3.5	4	4.16667	5	4.5	4.83333	4.16667	4.66667	4	6	8.83333	11.5	15.1667	17.6667	18.6667	20.5	22.6667	20.5	20.6667	19	16	11.6667	9.5	7	5.16667	2.83333	1.83333	1.33333	0.333333	0.166667	0.333333	0.333333	0.666667	0.666667	0.5	0.666667	0.666667	0.666667	0.666667
4	16	non-match	4.60606	4.24242	4.72727	4.48485	4.72727	4.60606	5.45455	5.45455	5.33333	5.81818	6.30303	6.42424	8.48485	10.9091	12.4848	14.0606	16.3636	17.3333	17.3333	17.2121	17.3333	14.6667	11.7576	9.69697	8	5.93939	5.21212	3.87879	3.0303	2.06061	1.33333	1.21212	1.21212	1.09091	0.969697	0.727273	0.484848	0.606061	0.484848	0.363636
4	9	match	3.38462	2.92308	2.92308	2.61538	3.07692	2.92308	3.38462	2.92308	2.92308	2.15385	2	1.84615	1.69231	1.38462	1.07692	0.769231	0.153846	0.461538	0.923077	1.07692	1.23077	2.15385	2.30769	2.76923	3.07692	3.23077	2.61538	2.61538	2.30769	1.84615	1.53846	1.69231	2	1.69231	2.15385	2.61538	2.15385	2	1.69231	1.84615
4	10	match	2.66667	2.83333	2.5	2.5	1.83333	2	1.83333	1.66667	1.66667	1.83333	2	2	2	1.66667	1.66667	1.16667	1.16667	1.16667	1.5	1.5	1.5	1.5	1.66667	1.33333	1.16667	1.33333	1.16667	0.666667	1.16667	1.5	1.33333	2	2.5	2.83333	3.5	5.33333	4.83333	5	4.5	5.33333
4	11	match	3.69231	4	4.61538	4.30769	4	4	3.07692	3.07692	3.53846	3.69231	3.53846	3.69231	2.76923	2.92308	2.92308	2.61538	2.76923	3.23077	3.07692	3.07692	3.23077	3.84615	3.23077	2.92308	2.92308	2.61538	2.15385	2.15385	1.84615	2.46154	3.53846	2.92308	3.23077	3.84615	2.92308	2	2.15385	2	1.53846	1.84615
4	12	match	3.88571	4.34286	4.22857	4.8	4.68571	4.68571	3.77143	3.54286	2.85714	2.51429	2.51429	2.51429	2.4	2.17143	1.71429	1.37143	1.25714	1.25714	1.48571	1.6	1.6	2.17143	2.4	2.28571	2.05714	2.4	2.17143	2.17143	2.28571	2.51429	2.28571	2.17143	2.05714	2.62857	3.65714	3.77143	4	4.22857	3.88571	3.2
4	13	match	2.16216	2.48649	3.13514	3.35135	3.78378	3.89189	3.78378	3.24324	3.02703	2.7027	2.48649	2.27027	1.94595	1.62162	1.18919	1.2973	2.05405	2.37838	2.48649	2.59459	2.7027	2.05405	1.94595	1.94595	2.37838	2.27027	2.05405	1.83784	1.72973	1.51351	1.83784	2.48649	3.02703	3.02703	3.24324	3.24324	2.91892	3.02703	3.24324	3.24324
4	14	match	3.68	3.68	3.52	3.36	3.04	2.4	2.24	1.92	1.92	1.76	1.76	1.28	1.6	1.28	1.44	1.92	2.08	2.4	2.24	2.72	2.72	2.56	2.08	2.88	2.24	2.24	2.72	2.72	2.24	2.56	2.24	1.92	2.24	2.08	1.92	1.6	1.76	1.28	1.44	1.12
4	15	match	2.18182	2	2.36364	2.54545	2.18182	2.36364	2.36364	1.81818	1.45455	1.63636	1.09091	0.727273	0.909091	1.09091	1.27273	1.09091	1.63636	1.63636	1.81818	1.81818	2	2.36364	2.36364	2	1.81818	2	1.09091	0.727273	0.727273	0.545455	0.545455	0.909091	1.63636	2.18182	3.45455	4.18182	4.54545	4.36364	4.36364	4.18182
4	16	match	4	3.06667	3.46667	4.13333	4.13333	2.93333	3.06667	2.8	2.13333	2.13333	2.4	1.86667	2	1.73333	1.46667	1.73333	1.73333	1.2	1.2	0.933333	0.933333	1.33333	1.73333	2.13333	2.26667	1.86667	1.86667	1.46667	1.6	1.86667	2.13333	2.26667	2.13333	2	1.73333	1.73333	1.33333	1.46667	1.2	1.6

## Sheet: fig.3b
	Non-match A, 1st																					Non-match A, last																					Non-match B, 1st
	0	1	2	3	4	5	6	7	8	9	10	11	12	13	14	15	16	17	18	19		0	1	2	3	4	5	6	7	8	9	10	11	12	13	14	15	16	17	18	19		0	1	2	3	4	5	6
	0.332553	-0.122178	-0.0505893	-0.408532	-0.0246265	-0.212284	-0.0782702	-0.0166085	0.217438	-0.173722	-0.237292	-0.0885789	-0.0675796	-0.23042	-0.214575	-0.0486802	0.0715886	-0.0893425	0.0324535	0.0729249		0.882167	0.975274	0.669944	0.0533735	-0.252261	-0.78837	-1.11361	-1.43932	-1.43885	-1.72311	-1.94881	-1.83541	-1.57972	-1.59858	-1.97374	-1.74724	-1.48689	-1.23568	-1.30581	-1.29416		0.873271	0.412057	0.443986	0.208959	0.121606	-0.118423	-0.229572
	0.00453321	-0.00822199	-0.0509319	0.0221327	0.0233327	0.03911	0.0253326	-0.0193772	-0.129552	-0.0600872	0.0135552	-0.105019	0.0668426	0.0879976	-0.0249771	0.199772	0.0241327	-0.0111997	0.0672426	0.0327102		0.1861	-0.128875	0.293959	-0.0233267	-0.0318013	0.236391	0.00406612	-0.200866	-0.377935	-0.434048	0.0106147	-0.289465	-0.357947	0.0211438	-0.263656	-0.0118132	-0.283901	0.0679256	0.0247819	0.300379		1.14101	1.13003	0.735335	0.197609	-0.298872	-0.826144	-1.23912
	0.040223	-0.19597	0.132362	0.163932	-0.193398	-0.0935419	-0.106404	-0.139611	-0.0121605	0.0390538	0.0792768	0.117629	-0.0530851	0.365281	-0.0245548	-0.0381183	0.260748	0.233153	-0.0738981	0.123242		0.966183	1.26676	0.873614	0.676951	-0.0217069	-0.14253	-0.07279	-0.287707	-0.393999	-0.50962	-0.299771	-0.0574965	-0.362111	-0.0528322	-0.667264	-0.766156	-0.795712	-0.517289	-0.646902	-0.665829		0.614912	0.456343	-0.0968189	0.102976	-0.141614	0.146344	0.329095
	-2.48397	-0.897804	-0.230323	-0.663892	-0.3034	-0.491639	0.290025	0.282684	-0.199331	0.150885	-0.0432264	0.0402903	0.0402903	0.0791125	0.0402903	0.0402903	0	0	0	0.0805805		0.143963	0.0480125	0.110615	-0.116793	-0.0716093	-0.251898	-0.359684	-0.220485	-0.51459	-0.718103	-0.573098	-0.48273	-0.245869	-0.294923	-0.296859	-0.108828	-0.202843	-0.451541	0.0673664	-0.130341		0.465798	0.364733	0.281578	0.189866	0.273153	-0.166883	-0.238567
	-0.177912	-0.101165	0.0898054	0.0168085	0.0622653	0.0631889	0.0615265	-0.0114704	0.0325642	0.17841	0.226859	0.156134	0.0914309	0.0337648	-0.0743453	0.0533254	-0.0883462	-0.0895099	-0.130238	-0.249283		0.203105	0.266394	0.0445194	-0.0758033	-0.126579	-0.202383	0.0320058	0.0445194	0.0890388	-0.20864	-0.196126	0.101552	-0.265673	0.272651	-0.126579	-0.126579	-0.316449	-0.189869	-0.126579	-0.196126		0.182637	0.195401	0.197876	0.135914	-0.0364345	0.0515963	-0.0801405
	0.0903245	-0.0972757	-0.119179	-0.0408757	-0.0405622	0.119083	-0.0569043	-0.0800341	-8.17787e-05	0.0446103	0.0212897	-0.0644825	-0.0372366	0.041489	-0.127711	-0.064905	-0.0647278	-0.054451	-0.0264145	0.0236613		0.438203	0.0922533	-0.0189337	0.0163625	-0.218167	-0.121316	0.343768	0.198142	-0.0101292	0.0529833	0.240295	0.31751	0.282214	0.232347	-0.22214	0.335821	-0.0703587	0.0344392	-0.169858	-0.0780725		-0.0321489	0.0234094	-0.0667948	-0.241585	0.0343338	-0.0312125	-0.150444
	-0.0404324	-0.00253142	-0.0584336	-0.0758019	-0.109906	-0.00316427	-0.0192669	0.0161026	0.0173683	-0.0205326	-0.0224312	-0.0758019	-0.00379713	-0.0919045	0.0167355	-0.00189856	0.0341038	0.0167355	0.0495736	-0.00379713		0.716009	0.403048	0.437605	0.413535	0.413092	0.284244	-0.388093	-0.329996	-0.284908	-0.216104	0.560259	0.816495	0.281014	-0.13699	-0.263404	-0.217254	-0.333403	-0.194998	-0.206635	-0.183803		0.686382	0.43489	0.34421	0.150284	0.404748	0.574476	0.618924
	-0.479588	-0.0898816	0.0279094	-0.0988917	0.0343557	0.0366632	0.276494	0.109697	-0.0162988	0.0439153	0.00871712	0.0633273	0.0177639	0.0620088	0.0523027	0.0717148	-0.000659278	0.0539509	0.016775	0.0342092		0.629423	0.966927	0.652107	0.148871	0.0124634	0.0117303	-0.0368727	0.0668021	-0.15935	-0.128213	-0.187555	-0.342636	-0.1719	-0.403055	-0.471323	-0.216104	-0.495129	-0.563397	-0.589532	-0.551926		-0.176929	-0.450849	-0.335339	-0.429265	-0.485888	-0.567691	-0.404618
	-0.00731881	0.13767	-0.0370724	0.0141114	0.0280794	0.0483137	0.0962447	0.0448217	0.0215737	-0.0682611	-0.118488	-0.0216694	0.0155465	-0.218081	-0.159435	-0.148959	-0.0186558	0.00530972	0.118393	0.135613		0.0688283	0.0352761	0.316424	-0.0183675	-0.0308335	-0.0377296	0.114051	-0.226311	-0.160003	-0.0850739	-0.156753	0.0843445	-0.278629	-0.0743319	-0.310059	-0.318878	-0.268284	-0.332869	-0.264836	-0.22651		0.300848	0.0466244	0.0204987	0.278239	0.226691	0.0197953	-0.000703386
	-2.69379	-0.585769	0.730284	-0.910616	-0.185556	-0.542987	-0.172124	0.13954	-0.172124	0.17088	-0.129591	0.120636	0.0614374	0.0569602	0.0614374	0.0591988	0	0	0.0614374	-0.063676		-0.127807	0.0525574	-0.314358	0.0628412	-0.0568454	0.0357466	-0.000265633	-0.219716	-0.310942	-0.0685333	-0.235882	-0.0928956	-0.0832949	-0.0939202	0.125568	0.103293	-0.0959314	0.0254628	-0.0914536	-0.301683		0.613501	0.279472	0.317379	0.392004	0.0935043	-0.202617	-0.0190279
	0.564881	-0.110024	0.299213	-0.056354	0.288479	0.343491	0.330073	-0.578299	-0.485717	0.0456199	0.0268352	-0.191872	0.232125	-0.131493	-0.0389111	-0.0147594	-0.401187	0.0523287	-0.0697716	-0.101974		-0.0265903	0.079906	0.0648932	0.0505296	-0.239231	-0.408727	-0.260357	-0.203417	-0.217862	-0.246318	-0.211261	-0.268094	-0.352842	-0.493989	-0.536214	-0.536404	-0.536404	-0.52231	-0.56459	-0.47995		0.416115	-0.0167887	0.201969	0.165221	0.0182298	0.0348744	0.110099
	0.630498	-0.0114868	0.483977	0.117676	0.81301	0.305294	0.251944	0.270578	-0.202423	-0.147797	0.254496	0.254496	-0.00255262	-0.0931707	-0.00127631	-0.110529	-0.219781	0.035992	0.109252	0		-0.316201	0.0165567	-0.0652531	0.0983666	-0.158101	0.0873287	0.00551892	0.00551892	0.00551892	-0.0762909	0.00551892	0.0873287	0.0873287	0.0928476	-0.16362	-0.16362	0.0873287	-0.16362	-0.16362	-0.0818098		0.856963	1.28656	1.01368	0.62702	0.0338435	-0.0434478	-0.0361811
	-0.502821	0.252433	0.32558	-0.184913	-0.0161128	0.0199491	0.136575	0.103582	-0.00255758	0.0905384	0.0419444	-0.112278	0.0514074	-0.208955	-0.274429	-0.0713566	0.136831	0.102815	-0.078262	-0.0767275		0.250301	0.122447	0.00984565	-0.140058	0.0691969	-0.111908	-0.133956	-0.264862	-0.199409	-0.0556071	-0.0152538	-0.00610153	-0.124804	-0.031201	0.0281502	0.0563005	0.0844507	0.0844507	0.140751	0.194001		-0.301181	-0.00345371	-0.242335	-0.410726	-0.30583	-0.286924	-0.476081
	-0.222006	0.010854	-0.048008	-0.109124	-0.0281368	-0.0258826	0.0611162	-0.0236283	-0.000751429	-0.000751429	0	0	0	-0.000751429	0	0.0412451	-0.000751429	0.0206226	-0.042748	-0.0221254		-0.0355977	0.323118	0.143486	-0.0713324	0.143623	0.0718801	0.108162	0.179495	0	-0.0355977	0	0	0	0	0	0.072017	-0.107204	0	-0.0714693	-0.214408		0.17067	0.310705	0.100985	0.0293062	0.188534	0.0482777	0.224041
	-0.0928005	0.240128	0.190261	0.0966162	0.29981	-0.148172	0.0338171	-0.034021	-0.0317491	0.111821	0.0406912	0.0551968	-0.0879944	-0.459196	0.262673	-0.0954802	-0.291188	0.0594785	-0.146133	-0.329316		-0.143634	0.173207	0.0442579	0.0389551	0.0939205	0.105852	0.244081	0.160817	0.00254942	0.357989	0.125737	-0.0848446	-0.409334	-0.440284	-0.490253	-0.302514	-0.353349	-0.361303	-0.11299	0.0359978		0.253062	0.32642	-0.0283316	0.234545	-0.0968332	0.230497	0.137813
	-0.22759	-0.150592	-0.0620918	-0.0210647	0.00287573	-0.17669	-0.301832	-0.203434	-0.288939	-0.289059	-0.230178	-0.218723	-0.106522	0.0159363	0.0577542	0.0112633	-0.0329511	0.0780042	0.0395173	-0.0177337		0.0995683	0.311523	0.350582	0.258955	0.210185	0.135865	0.181571	0.178506	-0.131938	0.0267155	-0.0460077	-0.20656	-0.18101	-0.265127	-0.828786	-1.06681	-1.1066	-1.45239	-1.35434	-1.29322		0.492758	0.666916	0.473759	0.575087	0.0779449	0.43771	0.283281
	-0.604725	0.205572	0.189175	-0.136803	-0.0163968	-0.0469879	0.150998	0.255497	0.035241	-0.011747	0.028878	0.104499	0.295143	-0.174981	-0.191867	0.0332831	-0.00709714	0.0477221	0.139251	0.0115023		1.23012	1.83758	2.83536	3.07999	2.4168	2.40315	1.57848	1.52887	0.747349	0.383175	0.43181	0.00205838	-0.177522	-0.323693	-0.142635	0.15356	-0.0672667	0.0218768	-0.396633	-0.39856		0.289377	0.492746	0.195145	0.494116	0.151456	0.326213	0.193774
	-0.409476	0.233407	0.183308	-0.216032	-0.15406	-0.068632	-0.153626	0.0876	-0.0435828	-0.0825322	0.105989	-0.176214	0.127853	-0.126984	-0.337658	0.0312754	-0.207778	0.0130314	-0.146096	-0.0968668		0.130859	-0.00252431	0.132391	-0.0585551	-0.282047	-0.350203	-0.345741	-0.475292	0.130859	-0.0329062	0.0986736	-0.142939	0.0289845	-0.174854	-0.214161	-0.202035	-0.269425	-0.130047	-0.319461	-0.307335		0.472125	0.875118	1.01919	0.759501	0.808413	0.376967	0.546063
	-0.00179141	-0.042482	-0.110555	0.0216888	0.024376	0.0923855	-0.0129237	0.00198335	-0.0772865	-0.0850919	-0.0493277	-0.0519508	0.0101726	0.00319894	-0.0109404	-0.0195775	-0.0106845	0.0104286	0.0066538	-0.0229044		0.236359	0.237553	0.600917	0.374246	0.0846035	0.0672183	0.150561	0.151755	0.232112	0.0234235	0.0719959	-0.143262	-0.0569332	-0.039548	0.506161	0.471988	0.568535	0.31008	0.148769	0.148172		-0.0944994	-0.00254422	0.089411	-0.472497	-0.188999	0	0.18391
	-0.0312083	0.115458	0.45862	0.232457	0.143584	0.27715	0.291534	-0.0349327	0.119182	0.101587	0.564703	0.108137	-0.114816	0.0859191	-0.134337	0.129842	-0.142556	-0.102101	-0.0384003	0.101587		-0.6765	0.613366	0.963712	1.13203	1.453	0.180415	0.164747	0.0698159	-0.0541476	-0.0561061	-0.0290323	0.0309909	-0.0290323	-0.114171	-0.172235	-0.290323	-0.137328	-0.623043	-0.334333	-0.0456222		-0.405372	-0.413556	0.154185	-0.044569	-0.0592364	-0.278326	-0.361866
	-0.00106603	0.08711	0.54063	0.352247	0.31783	0.234984	0.108735	-0.152595	-0.11635	0.0849779	0.6151	0.130665	-0.172392	0.0994455	-0.0284783	0.0191886	-0.196454	-0.0992932	0.00167519	0.124269		-0.00990786	0.208687	0.462063	0.229166	0.223487	0.0456425	0.0399631	0.180995	-0.00667434	-0.0514877	0.0422017	-0.216439	-0.280405	-0.222409	-1.11776	-1.23993	-1.37073	-1.37346	-1.56184	-1.383		-0.0453298	-0.0704019	0.095437	0.0337752	-0.0597731	0.271053	-0.260721
	-0.1724	0.173024	0.187373	0.285947	0.478727	0.121241	0.069875	0.302376	-0.0191324	0.0960781	0.108556	0.257872	-0.0975338	-0.159298	-0.0977418	-0.278876	-0.156595	-0.126648	-0.0544859	-0.270142		-0.360243	-0.277978	0.272946	-0.00251598	0.186793	-0.192511	-0.215612	-0.211724	0.508228	0.223694	-0.211952	-0.713243	-0.653012	-0.0185268	0.248091	-0.258155	-0.155838	-0.328755	-0.0556566	-0.14547		-0.0277263	0.656213	0.441703	0.142097	0.289577	-0.154633	-0.211044
	0.137836	0.0514263	0.200629	-0.0130221	0.0197539	0.122827	0.00364178	0.178668	-0.136953	-0.0891684	0.233957	0.227556	0.344534	-0.310875	-0.0263753	-0.224466	0.225901	-0.0280306	0.107267	0.138388		-0.605592	-0.428139	0.391607	-0.107497	-0.247998	0.659844	0.222971	0.387072	0.282095	0.00461899	0.116567	-0.35709	0.0111696	0.077935	-0.263451	-0.148648	-0.362045	0.578466	-0.113291	-0.0465259		0.0027616	0.223399	0.313733	0.243094	-0.119984	-0.247963	0.0653337
	-0.130649	0.119556	0.241331	-0.00221857	-0.063106	0	-0.063106	0	-0.063106	0	0	0	0	0	0	0	0	0	0	0		0.128751	0.617106	0.728331	0.694509	0.793725	0.615196	0.537326	0.391812	0.468155	0.167623	0.0673036	-0.110419	-0.177043	-0.298623	0.0350522	0.124423	0.203439	0.847618	0.903549	1.06001		0.609804	1.60165	1.53709	1.61617	1.44232	1.23178	1.00573
	-0.160049	-0.19377	-0.0449614	-0.104267	0.08187	0.0994016	0.212979	0.128215	0.0319595	0.00243261	0.0384185	-0.0262135	-0.147928	0.0259618	-0.202326	-0.0297785	0.0288139	0.00733978	-0.0363634	-0.110013		0.231729	0.29835	0.68426	0.179772	0.0143112	0.569135	0.613761	0.315058	0.205222	0.0827654	-0.0639423	0.264722	0.0958076	-0.0417352	0.654298	-0.123232	-0.0826949	0.051182	-0.00465291	-0.180688		0.198363	0.019459	0.467915	0.000359244	0.138249	-0.0855	0.0643047
	0.358893	0.192874	0.305181	0.0366217	0.301519	-0.368659	0.114748	0.0195316	0.0256352	-0.0366217	-0.057374	0.013428	-0.172122	0.627452	0.0415046	-0.0683606	-0.0622569	0.0317388	0.092775	-0.159915		0.283035	0.512519	0.720011	0.221765	0.567973	0.31634	0.607251	0.405574	0.301062	0.149341	0.292181	-0.0334102	-0.286894	-0.0644415	0.0301326	-0.111491	-0.382843	-0.0838427	-0.122645	-0.0347847		-0.0995525	0.198979	0.345884	0.391787	0.170203	0.170014	0.350795
	0.196852	0.0914236	0.217082	0.222529	0.0820867	0.0159505	0.053687	0.159116	0.1171	-0.26649	0.0482405	0.0280106	-0.346242	0.0564103	-0.362582	-0.111264	-0.0665252	0.1455	-0.115155	0.127993		0.156693	0.146189	0.23267	0.273541	0.108515	0.47864	0.0313956	-0.39353	0.250251	0.0650174	-0.0712395	0.0996097	-0.193111	0.225363	0.563523	0.391703	0.284216	0.427094	0.0824848	0.314755		-0.116388	0.325698	1.02809	0.440678	-0.00187722	-0.00234653	0.109348
	-0.0589478	-0.0530248	0.137921	-0.136229	0.170356	-0.339021	-0.176279	0.00874346	-0.0795373	-0.238894	0.0744604	-0.123537	0.219433	-0.145818	0.161613	-0.0245381	-0.0860243	-0.145818	0.202792	0.0490762		-0.133416	-0.230618	-0.274601	0.552875	0.397415	0.101401	-0.161653	-0.200597	-0.370018	0.0339052	-0.228834	-0.165537	-0.110848	0.169736	0.0921633	0.145068	0.332019	0.367394	0.0339052	0.076103		-0.318678	0.0909	0.161717	0.0935424	-0.0945994	-0.0824442	0.167002
	-0.327494	0.0445929	0.127066	-0.128504	-0.329412	-0.770067	-1.5315	-1.88585	-1.00838	-0.774383	-0.755683	-0.376882	-0.157274	-0.0268517	-0.0100694	0.0282901	0.0733626	0.00719241	-0.0119874	-0.0829525		1.98933	2.99931	4.4589	5.01774	4.6329	4.10239	3.09364	2.5464	1.68225	0.774947	0.703843	0.34008	-0.0270668	-0.0940623	-0.202732	0.427966	0.501272	0.817427	0.87105	0.397382		-0.0662789	0.520593	0.901488	0.633517	0.795585	0.157665	0.355907
	-0.0555366	0.0596944	0.229868	-0.303224	-0.0896901	-0.0115825	0.0644462	-0.045142	-0.126813	-0.259864	0.104242	-0.108103	0.162452	0.178489	-0.161264	-0.338268	-0.591301	-0.530122	-0.29075	-0.203733		-0.104369	0.191632	0.282086	0.806594	0.675823	0.614777	0.631851	0.560144	0.280382	0.0373099	0.408364	0.526863	0.47223	-0.0242638	-0.180228	-0.250788	-0.197581	0.0149364	0.141245	0.23142		0	0	-0.00337316	-0.125289	-0.125289	-0.00337316	0
	0.125218	-0.0499953	0.0692596	-0.215576	-0.0802677	-0.0197229	0.0169709	0.462801	-0.233464	0.107788	0.13806	-0.0990733	0.131639	0.122007	0.098156	0.109164	-0.363727	-0.225208	-0.0197229	0.109164		-0.0525287	-0.0547174	0.0693649	0.306586	-0.110193	0.135783	-0.207758	-0.185618	0.075931	0.071301	-0.1192	-0.245471	-0.251784	-0.182925	-0.10531	-0.107499	0.0939456	-0.0478988	-0.1192	-0.612835		0.194405	-0.0850226	-0.0452616	0.110482	-0.0485619	-0.0839225	0.02876
	0.152151	-0.324779	-0.300766	0.237464	-0.221822	0.153752	0.0632349	0.185903	0.16339	-0.197242	0.0714394	0.25991	0.307603	0.138677	0.394951	0.254374	0.513483	0.35006	0.347292	0.376841		-0.154219	-0.00919184	-0.061347	0.427863	0.0533808	-0.242392	0.0392185	-0.0845649	0.27201	0.370397	-0.0420782	-0.197727	-0.233541	-0.197522	0.139376	0.110438	0.126575	0.21257	0.196842	-0.13849		1.39974	2.69103	2.91272	3.24396	2.79374	2.098	1.66501
	-0.135594	0.0578146	0.0890095	0.817722	-0.478738	-0.414684	-0.0345224	0.103983	-0.127691	-0.403038	-0.175107	0.249975	0.504942	0.301551	-0.0311949	0.251223	-0.000831864	0.0894254	0.139337	-0.432153		-0.000439838	0.319543	0.808918	0.95772	0.721747	0.61319	0.280287	0.42909	0.102125	0.0126454	-0.512989	-0.494818	-0.573549	-0.230723	-0.361849	-0.381477	-0.368337	-0.0240537	-0.175083	0.0537153		-0.227882	0.238114	0.0383214	0.124452	0.102501	-0.225929	-0.402933
	0.110783	-0.046999	0.414598	0.674772	0.233317	0.359207	-0.193032	-0.14939	0.134283	0.303815	-0.295422	0.0436419	0.0201424	0.236674	-0.567345	0.0553917	0.292065	0.146033	0.0436419	-0.11414		0.0901111	0.267039	0.135246	0.33162	0.230538	0.193346	0.285263	0.111736	0.0574618	-0.222196	-0.30548	-0.250037	-0.118962	-0.231308	-0.257475	-0.147759	-0.0707181	-0.0939897	-0.0723917	0.0545926		0.213712	0.539035	0.778896	1.00069	0.789713	0.673229	0.695337
	0.222813	-0.419228	-0.535863	-1.12079	-0.457034	-0.297108	0.0136013	-0.0990118	-0.383104	-0.600506	-0.176452	-0.221058	0.0295427	-0.00658129	0.0048994	-0.118609	-0.335061	-0.724892	-0.637215	-0.633266		0.0856605	0.0473836	0.0437551	-0.120024	0.0510121	0.355804	0.409591	0.211163	-0.141795	0.0113123	0.134396	-0.153677	0.221835	0.00547829	0.0328697	0.211163	-0.188325	-0.123653	-0.154673	-0.144001		0.228428	0.701033	0.880206	0.682573	0.988602	0.417663	0.553267
	0.0938546	-0.213828	-0.549829	-0.154989	-0.17001	-0.319928	0.227031	-0.140351	-0.508116	-0.630194	-0.0380776	-0.139777	-0.205026	0.0141595	-0.0619	0.0369295	-0.0567337	0.0648659	-0.00602736	0.0910801		0.179	-0.115406	-0.352282	-0.00109375	0.285782	0.228188	0.383657	0.277282	0.0402188	-0.0747813	0.522157	0.407594	0.358813	0.652813	0.211032	0.236157	0.0890939	0.21125	0.2515	-0.516344		-0.503204	-0.164797	-0.169084	0.481392	0.545841	0.177455	-0.164899
	-0.485633	-0.302802	-0.277963	0.0167285	-0.386951	0.125717	-0.147177	0.240789	0.155963	0.565388	0.107468	0.124872	0.310575	0.357043	0.40858	0.757512	0.5223	0.451838	0.212908	0.204459		-0.340115	0.336917	0.383461	0.632681	0.509708	0.365331	-0.123159	0.0846847	0.409347	0.0638018	-0.0540576	-0.309339	-0.754817	-0.599562	-0.190569	-0.102351	-0.0468983	-0.0364661	0.0724488	0.340822		-0.0871737	-0.0590084	0.385092	0.386282	0.620629	0.573224	0.740332
	0.177551	0.0989478	-0.190035	0.110045	0.000924746	-0.196508	0.217778	0.166454	-0.0887756	0.0157207	0.152121	-0.170616	0.00277424	-0.273262	0.0624203	0.0430007	-0.0517858	0.107271	-0.0758292	-0.0933993		-0.0123413	-0.0123413	-0.235399	0.107415	0.669173	-0.0123413	-0.00822753	-0.0123413	-0.00822753	0	-0.115643	-0.115643	0	-0.346928	0.223058	0.21483	0.107415	-0.00822753	-0.470798	-0.00822753		-0.56548	-0.74558	-0.174577	-0.0202191	0.381636	0.0468971	-0.481047
	0.192214	-0.0688381	0.0768193	0.229128	-0.025939	0.0282668	-0.00864633	-0.19687	0.141334	-0.0791471	-0.221146	-0.0123044	-0.134683	-0.0375783	-0.111405	0.0189554	-0.0109742	0.042234	0.326233	0.0329226		0.251332	0.212017	0.246302	0.565234	0.930038	0.72268	0.661574	0.267887	0.397192	0.273824	-0.0318933	-0.269289	-0.544989	-0.439929	-0.351609	0.182556	0.313346	0.241642	0.379317	0.279844		0.0762105	0.139848	0.0418635	0.586426	1.10399	0.895144	1.35453
	0.638356	0.0593688	-0.164537	0.463642	0.548455	0.253872	0.60952	-0.120999	0.282709	0.139658	-0.23691	0.226167	1.17946	0.403708	0.644576	0.472689	0.502091	0.929546	0.736739	0.418974		0.111481	0.163522	0.0512928	0.0645108	0.724084	0.214149	0.414831	-0.057694	0.126112	0.422147	0.0718265	-0.0216976	0.363788	0.30626	0.403442	0.227367	0.00249398	0.0248566	-0.209161	-0.235598		0.0474067	0.0777931	-0.197896	0.100775	0.763699	0.253477	0.0507722
	-0.111342	-0.01072	0.425632	0.46705	0.146425	0.251432	0.218298	0.416374	0.171032	0.264101	0.219272	0.00657817	-0.0372763	-0.101596	0.0718726	0.0109636	-0.0499454	-0.130345	-0.0677308	-0.0211963		-0.116526	0.239592	-0.0208894	-0.0686625	-0.115891	0.193	0.121522	-0.235142	-0.520418	-0.615328	-0.496531	-0.210619	-0.662466	-0.354393	-0.306438	-0.307619	-0.307165	-0.449757	-0.449666	-0.164209		-0.296213	-0.319511	-0.306198	-0.0931906	-0.667311	0.147274	-0.762166
	-0.1058	-0.233399	0.0524887	-0.324203	-0.112349	-0.00363846	-0.054482	0.166483	0.169046	-0.0149651	-0.117696	0.0603668	-0.0808687	-0.00414468	0.0143007	-0.103206	-0.238778	-0.0669793	-0.20793	-0.191446		0.140659	-0.0509907	0.18235	0.325779	0.376951	0.927761	0.211383	0.35554	0.145411	0.287526	0.0790538	0.210777	-0.259503	-0.37129	-0.188395	0.204994	0.273494	0.219774	0.0122523	0.134675		-0.215434	-0.0195283	0.112253	-0.316815	0.188773	0.715691	0.254976
	0.159275	0.162507	0.180973	-0.351328	0.531378	-0.438121	-0.03047	0.0812533	-0.43489	-0.27977	-0.411345	-0.55123	-0.331938	-0.472746	0.3601	-0.180973	-0.382722	-0.0812533	-0.029085	-0.49029		-0.496844	-0.29819	0.0894847	-0.0774422	-0.226166	0.124037	-0.101527	-0.0238996	-0.116395	-0.0189437	0.187075	-0.0834634	-0.265397	-0.317735	-0.201016	-0.226444	-0.677295	-0.355067	-0.268732	-0.076238		-0.293991	-0.0824237	-0.107505	-0.176454	-0.0291139	0.0664898	0.192683
	0.141644	0.327776	-0.516465	-0.175394	0.325731	0.330333	-0.0301697	0.171814	-0.104316	0.231642	0.354367	0.0178973	-0.05676	-0.192268	-0.402434	-0.461239	0.224483	-0.0951114	-0.0674984	-0.426467		-0.139153	-0.311218	0.121588	0.277567	0.166665	0.99766	0.879823	0.42752	0.0129035	-0.131479	-0.0139835	-0.175419	0.248235	0.630508	0.304567	-0.0223395	0.319858	0.188834	0.363969	0.00568435		-2.51603	-1.80083	-3.10806	-2.8215	-2.56549	-1.79502	-1.28396
	0.102343	-0.12596	0.284461	0.054058	0.27134	-0.600412	0.436138	0.244048	-0.118613	-0.104967	0.146429	-0.103917	-0.0110215	-0.0577319	0.212033	-0.0530084	0.134358	0.283411	0.304404	0.724798		-0.503874	-0.466916	-0.298833	-0.322093	0.0717134	0.577468	0.646817	0.248768	1.23438	0.652888	0.975947	0.190161	0.0131072	-0.399554	-0.208211	0.0791265	-0.100345	0.22669	0.199777	0.0362596		-0.0684308	0.0694798	-0.280881	-0.118659	0.368317	0.992339	0.753849
	0.108943	0.00817424	-0.0219859	-0.0212812	0.238462	0.309776	0.0472133	0.0362204	0.299487	0.0780781	-0.0932991	0.108943	-0.0432671	-0.0542601	-0.104997	-0.0226906	-0.0226906	-0.375029	0.260448	-0.153619		-0.214486	-0.20736	-0.065177	0.244746	0.567164	0.713242	0.408972	0.169261	-0.0264604	0.0494053	0.244984	-0.375528	-0.229972	-0.130022	-0.118858	0.101328	0.32826	0.405741	0.318047	0.297192		-0.131383	0.384294	0.276409	0.210212	0.0947471	0.331488	0.0805982
	0.109229	0.0732491	-0.0478053	0.024435	0.0762194	-0.0557074	-0.107492	-0.139381	-0.123296	0.00481976	0.0942655	0.0070615	-0.00112087	0.122343	0.0302075	0.0138428	-0.10256	-0.0589579	-0.107212	0.125033		-0.146008	-0.335018	0.084787	0.156002	0.684824	0.569316	1.55626	1.42228	1.29508	1.2815	1.39616	0.750065	0.369832	0.395095	-0.17518	-0.137894	-0.0950765	0.0994652	0.0813941	0.31761		0	0.0922442	-0.00255221	-0.0947964	-0.0947964	0.181936	0
	0.242163	-0.0183268	-0.113965	-0.0317606	0.0387889	0.189318	-0.344207	-0.299635	-0.00711722	-0.30008	-0.358085	-0.0429702	0.0911894	0.105068	-0.257999	0.00338068	-0.309955	-0.495626	-0.101865	0.00809584		-0.0704714	0.115317	-0.192996	0.223884	0.118406	-0.415164	0.438502	-0.226859	-0.404524	-0.257633	-0.398919	-0.203635	0.25523	-0.145176	-0.103762	0.0173891	-0.000800812	-0.0528536	-0.0189907	0.00171603		-0.330431	-0.313218	-0.155871	-0.0358281	0.594229	0.503292	0.348825
	-0.0284047	-0.148306	0.168911	0.175007	0.354221	0.574936	0.170056	0.164279	0.0516183	-0.197848	0.300233	-0.200537	-0.147508	-0.215977	-0.0979657	-0.0820995	-0.0120061	0.0853739	0.325177	0.10494		-1.00818	-0.881021	0.0254564	0.378204	1.47058	1.74595	2.73599	2.34199	2.18747	2.01559	1.88856	0.913339	0.51383	0.57728	0.167225	0.0981406	-0.136812	-0.261299	0.0164768	0.330595		-0.260733	-0.428548	0.199436	-0.221163	0.04743	-0.478981	0.489138
	-0.182047	-0.338707	-0.103593	-0.318894	-0.23367	0.03629	-0.0479387	-0.265131	-0.151582	-0.177169	-0.0479387	-0.117631	0.0923927	-0.0369372	-0.309137	-0.27668	-0.0592388	-0.226053	-0.187075	-0.214654		-0.204266	0.104279	0.565737	0.233733	0.388363	0.542993	0.655997	0.368766	0.194539	0.15606	0.152913	0.420548	-0.249754	0.00772434	-0.0213135	0.0587908	-0.0346165	-0.0534982	-0.443577	-0.163356		0.125699	0.244522	0.174313	-0.119695	-0.143614	-0.0942258	0.580171
	-0.0218692	0.100511	0.0838488	-0.0309058	0.201425	0.759376	0.567054	0.198133	-0.135179	0.419277	0.352796	0.522711	0.540146	0.182815	0.0885854	-0.11761	0.0778356	0.18567	0.475513	0.353132		0.0855168	0.280905	0.227534	-0.0987063	-0.147109	0.0661927	0.309983	-0.0017177	0.253422	-0.148888	0.139931	-0.156863	-0.201891	-0.135943	-0.21962	0.10981	0.0564386	-0.0745972	0.177168	-0.00987676		-0.00338162	-0.0658178	0.0583948	-0.316882	-0.090149	-0.00404144	0.074808
	-0.088104	-0.214008	0.20379	-0.314906	0.363715	0.545281	0.0729008	-0.340411	-0.512009	-0.0417466	0.163913	-0.190082	0.0348511	0.030988	-0.561606	-0.485382	-0.138408	-0.0155356	-0.235983	-0.00988626		-1.20351	-0.52291	-0.862071	-0.540692	0.076975	1.29022	1.90773	2.43616	2.56056	1.38644	0.170677	0.0212737	-0.0635774	-0.127074	-0.0210301	-0.0422226	-0.0846075	-0.0847699	0.0429533	-0.0207865		0.106927	-0.0602185	-0.141347	-0.480526	0.0490845	0.316843	0.330353
	0	0	0	0.0390625	-0.00142333	0.0390625	0.078125	0	0	0.0376392	0	-0.082395	-0.00284666	-0.0404858	0	0	0.0390625	0	0	0.078125		0.417333	0.197314	0.292904	0.156047	0.787945	0.595718	1.39158	1.18504	1.02081	1.19872	0.829265	0.539769	0.635883	0.827587	0.69136	0.759735	0.32038	0.154894	0.648677	0.483926		-0.135012	-0.014349	0.032218	0.116726	0.113139	0.158846	0.32965
	-0.116961	0.152967	0.157467	-0.367212	-0.796338	0.222728	0.00600095	-0.163526	-0.235884	-0.0349671	-0.00126943	-0.106344	-0.0815322	-0.137503	0.139638	0.153428	-0.131155	0.145292	0.0919762	0.162141		0.027413	-0.276549	-0.297742	-0.119673	0.316056	-0.222069	0.643515	0.66275	0.12428	0.135683	0.040774	-0.0192352	0.474545	0.596521	-0.0384704	-0.185556	-0.135337	-0.305575	-0.241649	-0.518544		-0.0156198	0.266123	0.119101	0.575558	0.357173	0.721017	0.812491
	0.0242525	0.0242525	0.0238025	0.0110011	0.0608563	0.135414	0.122163	0.00875091	0.0101011	0.0617564	0.0238025	0.0494051	0.0366038	0.122163	0.09656	0.134964	-0.0256027	0.0608563	0.0599562	0.00875091		-0.0422474	-0.19239	-0.261582	-0.42086	-0.327259	-0.308729	0.0633711	-0.146339	-0.0950999	-0.144955	-0.0317864	-0.129394	-0.252447	-0.166684	-0.00314118	-0.155647	-0.215214	-0.0122765	0.0365991	-0.0525067		0.195081	0.140171	1.07487	0.661082	1.08756	1.09724	1.89637
	0.203924	-0.0735325	-0.132957	-0.524133	-0.106451	-0.0269334	0.102603	0.0769526	-0.433072	-0.0940532	-0.345432	0.127827	-0.135095	0.0504467	-0.0128254	-0.172716	-0.159035	-0.0867854	0.0636997	0.102176		-0.27103	0.310126	0.00496625	0.310126	0.393602	0.531389	1.52654	0.890649	0.556854	0.168536	-0.0814676	-0.441045	-0.220523	-0.248207	-0.0825243	-0.0266276	-0.0806223	-0.135885	-0.0812563	-0.302307		-0.124204	-0.111195	-0.0120277	-0.112913	-0.0564564	0.0427105	0.0544927
	-0.107604	-0.235923	0.0359639	0.109043	0.223264	-0.342376	-0.0529389	-0.603618	-0.204275	-0.736253	-0.588369	-0.259803	-0.178093	-0.243691	-0.240239	0.014961	-0.228443	-0.254337	-0.284259	-0.273038		-0.0319538	-0.354054	-0.221943	-0.103473	-0.0346668	-0.0557683	0.0749858	-0.147711	-0.21923	-0.15796	0.0156754	-0.116435	-0.231514	-0.305746	-0.00678264	-0.119148	-0.0483074	-0.0844061	-0.183131	-0.029919		0.0478873	0.0579898	0.0337279	0.057592	-0.0532169	0.0436713	0.0847971
	-0.0797008	0.141627	-0.0524649	-0.0599189	-0.131879	0.11095	0.0980492	0.0151948	-0.0323964	-0.0106077	-0.0713867	0.078554	0.0346899	-0.0123278	-0.0172016	-0.0375568	-0.142773	-0.0705266	0.1379	-0.0389903		0.023125	0.0425527	0.00369731	0.134649	0.170009	0.152329	0.180698	0.0479979	-0.0229234	-0.0194277	-0.00349564	-0.0211755	-0.0209739	-0.155422	-0.00504179	-0.0122348	0.0549892	-0.0229234	-0.0582831	-0.13075		0.0828122	0.136111	0.0751759	0.0331249	0.384135	1.1409	1.68338
	-0.0913098	0.244848	0.11101	0.0425278	0.155102	0.667624	0.465305	0.354294	-0.159792	0.109447	-0.203883	0.0881827	-0.135401	-0.024391	-0.292066	-0.0897462	0.200756	0.0440914	0.0212639	0.0440914		-0.0496017	0.0896324	0.525568	0.976001	0.809032	1.24874	1.41225	0.777454	0.763552	0.961155	0.219645	-0.168017	-0.339457	-0.746645	-0.33062	0.218317	0.195612	0.357866	0.243572	0.0986794		0.170546	0.559785	0.422769	0.031655	0.0683903	0.49624	0.630129
	-0.122992	-0.23815	-0.119075	-0.0940067	-0.195064	0.0955735	0.122209	0.125342	0.0532705	-0.122992	-0.0548372	-0.0125342	-0.421463	-0.108108	-0.169995	-0.0877396	-0.0524871	-0.127692	0.0556206	0.0172346		-0.026616	-0.189076	0.012698	0.345037	0.339161	0.579925	0.580074	0.071283	0.0186486	-0.157654	-0.0901806	-0.383305	-0.456978	-0.705137	-0.35395	-0.522958	-0.711785	-0.256226	-0.587519	-0.711112		0.278698	0.339264	0.347955	0.056544	0.435106	0.642025	0.804704
	-0.0126251	0.118217	-0.112478	0.123956	-0.252502	-0.284639	-0.0459095	0.138876	-0.123956	0.105592	-0.31448	-0.0424663	-0.162979	-0.0837849	0.161831	0.141172	-0.231843	-0.25365	0.525664	0.32481		-0.0356565	-0.0683968	-0.298242	-0.24151	-0.304074	-0.480103	-0.363723	-0.220434	-0.309907	-0.539752	-0.220434	-0.0385726	-0.0894726	-0.0654807	-0.0923887	-0.208769	-0.211686	-0.542668	-0.336815	-0.423371		-0.152347	-0.220983	0.114199	-0.29079	0.0328792	0.528506	0.424893
	0.150039	-0.0624645	0.150039	-0.159378	0	0.0969134	-0.375617	-0.0680677	0.0475228	0.0512583	0	0	0.150039	-0.0568614	-0.0587291	-0.00373542	0.0493906	0	-0.0549937	0		-0.0481895	-0.000996398	-0.297742	-0.00407618	0.0356892	-0.357254	0.0875019	0.591498	-0.0707443	0.375008	0.0918498	-0.282615	0.0341493	0.216762	-0.0574288	-0.023823	-0.285695	-0.0602368	0.221382	-0.10589		-0.206277	-0.3317	-0.290327	-0.223496	-0.313633	-0.355919	-0.151012
	-0.133891	-0.00225976	0.133326	-0.248574	-0.393763	0.0497147	0.00903905	0.214677	-0.0293769	0.163268	0.111858	0.454777	0.0954749	-0.205073	-0.101689	0.248009	-0.190385	0.141235	0.0932152	-0.0937801		-0.109699	-0.097095	-0.271368	0.271212	0.271446	0.3063	0.0443463	0.425257	0.241104	0.265611	-0.0455911	-0.225933	-0.258764	-0.459567	-0.16906	-0.392348	-0.0811459	-0.152411	-0.258998	0.04209		-0.860907	-0.727601	-0.832674	-0.976021	-0.183319	-0.0426403	0.758017
	-0.122759	-0.133162	0.0462429	-0.315289	-0.326951	0.0741592	0.170871	0.106261	0.0719649	-0.0588804	-0.185906	-0.154129	-0.356899	0.085659	0.115038	0.0964273	0.0157665	0.196065	-0.18554	-0.0577833		-0.073321	-0.313248	0.00432208	-0.0658602	0.230305	0.0601489	0.493026	0.741802	0.216361	0.699456	-0.0659117	-0.0989447	-0.462051	-0.0924102	0.398609	0.484176	0.140107	0.473473	0.592485	0.415331		-0.203045	-0.391127	-0.300689	-0.473117	-0.147535	-0.191116	-0.0731984
	-0.106643	0.365845	0.375851	0.0457182	0.153401	0.176533	-0.246126	0.132251	0.482394	-0.346032	-0.385608	0.224381	0.016841	0.147408	0.146962	-0.111992	0.183666	0.376544	0.130072	0.161871		-0.065427	0.157822	-0.218333	-0.412622	-0.20837	0.179077	0.190369	0.57217	0.0951846	0.134308	-0.0959153	0.0124212	0.0269014	0.0728	-0.0488876	0.0526737	0.609965	0.255066	0.0327467	-0.314448		-0.0189856	-0.252698	-0.0129102	-0.429074	0.0968265	-0.492676	0.190995
	0.153058	-0.0492246	0.523012	0.154596	0.360724	0.584542	0.353802	0.509167	0.529165	0.919116	0.356878	-0.0123062	0.0907579	-0.00692221	-0.281503	0.0561468	0.226126	-0.0107679	-0.296117	-0.0215358		0.000416734	-0.276086	-0.295951	-0.422985	0.103489	-0.424166	-0.398606	-0.122867	-0.148635	-0.523487	-0.357488	0.0495913	-0.285532	-0.135091	-0.250527	-0.02042	-0.534114	-0.358877	-0.369504	-0.385618		-0.450646	-0.156533	-0.100096	-0.0255565	-0.0860401	0.121393	0.280163
	0.246031	-0.391239	0.364938	-0.456446	0.0635627	-0.0449322	0.0394527	-0.0350691	0.304115	0.281101	0.151235	-0.124934	-0.185209	-0.0427404	0.127673	0.373705	-0.0400007	0.272881	0.0169866	-0.0394527		-0.190949	0.16902	-0.0875164	-0.227583	-0.0526008	0.140117	0.0136429	0.0561378	0.685528	0.405951	0.277607	0.0780169	0.16715	0.340415	0.32182	0.318384	0.492355	0.00747831	-0.0687701	0.292917		-0.176749	-0.106371	-0.470727	-0.106371	-0.559805	-0.0450418	-0.384464
	0.214513	-0.198674	-0.0244382	0.177403	0.0343946	-0.184644	-0.0502341	-0.0398253	0.572488	0.358427	-0.0715045	0.0963953	0.0683365	0.0289638	0.113593	0.123096	-0.026701	0.0715045	0.0348471	-0.207272		-0.215897	-0.298485	-0.597769	-0.577859	-0.308966	-0.195019	-0.120514	-0.469132	0.435499	0.576849	0.594696	-0.110327	-0.239301	-0.695679	-0.560053	-0.531682	-0.486264	-0.289603	-0.213919	-0.0101024		-0.00752534	-0.274396	-0.171968	0.224785	0.158172	0.289726	-0.00836149
	0.200134	-0.108435	-0.117393	0.0183868	-0.341099	0.0674184	-0.403332	0.535811	-0.152988	0.131537	0.0829765	-0.239265	0.125643	-0.213334	-0.0240443	-0.000471457	-0.0568106	-0.153459	0.102542	-0.195419		-0.319769	-0.279615	-0.519348	-0.356293	-0.649496	-0.770034	-0.185528	1.75748	2.39074	0.459112	0.282263	2.10497	0.55369	2.36586	1.88387	0.119234	-0.105802	-0.187013	-0.677057	-0.822676		-0.503205	-0.317664	-0.00855747	0.022042	-0.225476	-0.193321	0.693285
	-0.0730414	-0.00504618	-0.218611	0.0153096	-0.0588436	-0.233236	-0.103832	-0.310896	-0.190301	0.0437051	-0.198255	-0.144543	-0.16986	0.0913445	0.25077	-0.109904	-0.028481	-0.064574	-0.106825	-0.230499		-0.122194	-0.166641	-0.38057	-0.462364	-0.235229	-0.359553	-0.172179	-0.472588	-0.0872613	0.219396	-0.555447	0.189504	-0.661382	0.0800901	-0.231253	0.0726349	-0.48409	-0.688647	-0.375742	-0.496942		-0.213623	0.294004	-0.377864	0.345843	0.593904	0.969106	1.18609
	0.0639953	0.522111	0.109568	0.0215257	-0.46458	0.23717	0.454431	0.319847	0.623857	0.202199	0.256369	-0.222432	0.11086	0.0618621	0.201488	-0.0623146	0.071623	-0.289659	0.0153201	-0.119264		0.231799	-0.0639975	0.078884	0.107052	-0.283793	-0.169553	-0.0270366	-0.0648732	0.308129	0.212607	0.145618	0.021746	-0.274087	-0.368661	0.0128798	-0.235412	-0.559887	-0.388254	-0.111904	-0.398142		0.000977015	0.363729	-0.447264	-0.77896	-0.497301	-0.412859	0.381455
	0.219494	-0.293111	0.0112362	-0.0302216	0.109263	0.20632	-0.113137	-0.362853	0.0951205	0.204383	-0.322364	-0.264826	-0.0292529	-0.529653	0.0244097	-0.0433951	0.0678048	-0.0575372	0.247778	-0.0302216		0.399995	0.0771682	-0.259722	-0.119809	0.0417394	-0.271711	0.31922	0.342659	0.27676	0.494562	0.501864	-0.143248	-0.719846	-0.40928	-0.381153	-0.426228	-0.338422	0.0529179	-0.141715	-0.198239		-0.281309	-0.575344	-0.219532	-0.130182	-0.163854	0.0182944	-0.393196
	0.180138	-0.0929099	0.259346	-0.492623	-0.185486	-0.0213893	0.615278	0.399713	-0.0808784	0.234949	-0.0902363	-0.0290761	0.114968	0.143041	-0.285748	-0.175794	-0.555789	-0.372977	-0.402053	-0.343232		-0.1233	-0.217427	-0.0370561	0.600215	0.475923	0.359137	0.309336	0.180418	0.461054	0.514679	0.443729	0.0903508	0.461195	0.287102	-0.31061	-0.240086	-0.510902	-0.41281	-0.56684	-0.183062		-0.0961659	-0.119366	0.0455386	0.107119	-0.364137	-0.243045	0.370691
	0.0533401	0.0820272	-0.00403412	-0.0317127	0.19375	0.0790016	-0.00705972	-0.00504266	0.129316	-0.174252	0.430195	0.521859	-0.0327212	0.0256615	0.0810187	0.0820272	0.107689	0.0820272	0.0820272	0.135367		0.0793297	0.0135686	0.210852	0.271121	0.216128	0.483947	0.42917	0.742827	1.14849	1.70182	1.79705	1.64966	1.0147	0.253604	0.0260244	-0.151947	-0.0874062	-0.132635	-0.14046	-0.103057		-0.0273373	0.20547	0.191361	0.0626112	0.291892	0.0498244	0.245154
	-0.148621	0.207982	0.278136	0.122806	-0.22563	-0.00539645	-0.0256696	0.317953	-0.0011668	0.22986	-0.0237736	0.10472	0.194272	0.339539	0.272594	0.453156	0.170499	0.160581	0.168748	0.252321		-0.176403	-0.268377	-0.428408	-0.199369	-0.27877	-0.254575	-0.23161	-0.212891	-0.367167	-0.202218	-0.374543	-0.270835	-0.16534	-0.0711871	-0.121197	-0.146341	-0.372922	-0.306373	-0.348727	-0.240773		0.084465	-0.0295393	0.0437212	0.267969	0.136178	0.360426	0.172691
	0.220348	0.101548	0.202543	0.0548634	0.105169	0.255532	0.340085	0.329947	0.204247	0.0635956	0.144741	0.0803358	0.0721148	0.0191255	0.00745427	-0.0283262	-0.0761614	-0.113092	0.156838	0.180947		-0.102562	-0.149519	-0.230143	-0.0589154	-0.250103	-0.333624	-0.0580875	-0.060985	0.0524765	0.435679	0.106931	0.116911	0.176746	-0.0963066	-0.0539023	0.139355	-0.19105	0.14308	-0.027733	0.0636985		-0.634063	-0.949297	-1.03676	-0.671119	-0.916423	-0.72197	-0.4333
	-0.215119	-0.0832005	-0.0738497	-0.0216223	-0.131845	-0.153123	0.0714199	-0.0886245	-0.303154	0.0827342	0.0833478	0.130789	0.0554425	0.242877	0.0708309	0.0573814	0.153712	0.192294	0.119328	0.16672		-0.212957	-0.132804	-0.0523447	0.00102236	-0.132702	-0.0793349	-0.186273	0.0811751	-0.0261723	-0.185864	0.109801	-0.0780058	-0.185864	-0.292701	-0.39923	-0.639484	-0.69234	-0.558718	-0.692647	-0.585095		-0.454451	-0.464135	-0.348572	-0.381695	-0.5566	-0.481082	-0.0720386
	0.0200679	0.0477406	0.180823	-0.256236	0.13435	0.0519654	0.414667	0.27736	0.120619	0.627598	0.301864	-0.151249	0.568451	0.488602	0.268488	0.373052	0.0863978	0.330593	0.331649	0.117239		0.185246	0.0678278	-0.0739659	-0.100638	0.0867277	0.17849	0.0240665	0.387934	0.458633	0.457484	0.614601	0.448034	-0.353976	-0.146342	-0.581173	-0.366253	-0.233511	-0.344924	-0.106511	-0.256341		0.0311591	0.075387	-0.06053	0.00025721	0.0917504	0.170677	0.23749
	-0.0206664	-0.146735	-0.119438	-0.0854471	0.0384544	-0.161709	-0.0485774	-0.309446	-0.0866114	-0.0876463	0.028008	0.0920771	-0.139878	-0.0541725	0.0693408	0.18658	0.277784	0.0272318	0.117595	0.316012		-1.39608	-1.68673	-1.71041	-1.91839	-1.41341	-1.59426	-1.19909	-1.19015	-1.27282	-1.03428	-0.431128	0.323911	-0.247159	0.0192689	0.438125	0.276223	0.243822	0.486567	0.379673	0.0376766		0.146565	0.184566	0.365785	0.196787	0.288777	0.432078	0.374322
	-0.00657856	-0.0485169	-0.436652	-0.225316	-0.349486	0.0452276	-0.171865	-0.0592071	-0.124993	0.572335	-0.425962	0.459677	-0.125815	0.0279589	-0.023025	-0.105257	0.200646	0.0789428	0.335507	0.445698		-0.221318	-0.125244	0.06391	0.204202	0.398026	0.582562	0.535697	0.364801	0.16183	-0.204086	-0.0805449	-0.218947	-0.755232	-0.881973	-0.674705	-0.550906	-0.534511	-0.438749	-0.5949	-0.629632		-1.18216	-0.630914	-0.749315	-0.396132	-0.180381	-0.0256003	0.0442953
	0.137281	0.0330519	0.186321	-0.238281	0.151116	0.655812	0.0344355	0.148349	-0.0484249	-0.292855	-0.195544	0.328521	-0.174791	0.151116	-0.0290549	0.239511	0.784945	0.365877	0.368644	0.490859		0.00519837	0.182088	0.385034	0.257933	0.202817	-0.240755	-0.45581	-0.700779	-0.534851	0.312661	0.347984	-0.176841	0.326222	-0.13561	-0.439714	-0.557178	-0.514767	-0.0963312	0.0558421	0.397691		-0.121984	-0.0772295	0.162919	0.331841	0.233326	0.526689	0.504857
	0.174074	0.231346	0.114255	0.360303	0.0955309	0.0725815	0.0313999	0.326067	0.164611	0.177113	0.112837	-0.0252357	-0.465008	0.108901	0.078601	-0.0330205	-0.081466	-0.515913	-0.00648255	-0.0772408		0.23425	0.12062	0.0303364	-0.0972085	0.0719105	0.0749706	0.00658169	0.123759	0.258519	0.186253	0.270232	0.244591	-0.367256	-0.748017	-1.05323	-1.27466	-1.00253	-1.05759	-1.19237	-1.26478		-0.12543	-0.00634195	-0.00704661	-0.185678	-0.143046	-0.250507	-0.0183212
	0.0140135	-0.167559	0.133854	-0.211653	-0.306244	-0.00302016	0.333063	0.00519468	0.0398661	-0.0553294	0.428259	0.117424	-0.307452	0.0657187	0.0739335	-0.0300808	-0.08239	-0.324486	0.169129	-0.0376916		0.118382	0.513931	-0.141715	-0.103277	-0.263044	0.173644	0.286868	0.0961549	-0.147732	-0.00564895	0.656629	0.584543	0.207292	-0.296079	0.146013	0.0799449	0.0577175	-0.208397	0.621753	-0.014368		-0.0688918	0.0321582	-0.137784	0.0652315	-0.169942	-0.0349034	-0.0376487
	-0.015483	-0.00108865	-0.017116	-0.015483	0.0298774	0.0741492	0.0597548	0.0575775	0.0143944	0.0415502	-0.00925353	-0.0231036	0.0266115	0.0138501	-0.000544325	-0.000544325	0	0.0298774	0.0597548	0.0448161		0.179243	-0.069023	-0.0529771	-0.142949	-0.445848	-0.557087	-0.81274	-0.882145	-0.219549	-0.297423	-0.0843049	-0.537221	-1.33251	-1.15836	-1.17874	-1.21516	-0.748556	-0.671574	-1.05668	-0.564473		-0.0859397	-0.038165	-0.163606	-0.0756105	0.0877384	-0.0844152	-0.265579
	-0.0472506	0.161786	0.213069	0.417065	0.152336	0.291316	0.120835	-0.0117181	0.0658988	0.0564487	0.30442	0.131546	-0.173378	0.307444	-0.279975	0.0231843	0.0447305	0.0452345	-0.230331	-0.235245		-0.0393842	0.134123	0.458911	0.409664	0.448035	0.479731	0.564809	0.518723	0.0826056	-0.355255	0.936953	0.303265	-0.0872128	0.341785	0.437456	0.416122	0.0811869	-0.127989	-0.231225	0.0052152		0.324538	0.382826	0.34907	0.627991	0.0980254	0.361183	-0.0352263
	0.352094	0.282472	0.244152	0.0155559	-0.0292147	0.138106	0.17434	0.105097	0.330468	-0.267106	0.438221	0.212091	-0.00151765	-0.10965	0.294234	0.207538	0.0844191	-0.0204882	-0.0417353	0.115152		-0.221886	-0.0307971	-0.234405	0.191363	0.199862	0.0333559	-0.0158098	-0.219418	-0.104546	-0.662641	-0.0573905	0.21887	-0.000182772	-0.178751	0.0188255	0.360336	0.109115	0.0840753	0.0123371	-0.259445		-0.200439	-0.0773097	-0.142878	0.154138	-0.23512	0.061053	0.287864
	0.0421402	0.11447	-0.383036	0.159126	-0.0628958	-0.0106923	0.433981	-0.0478008	0.00817646	0.126421	-0.122018	-0.281773	0.227683	-0.153466	0.261018	0.359764	0.310705	0.495619	0.195606	0.343411		-0.299274	-0.149365	-0.0638581	-0.228997	-0.0392722	-0.24178	-0.286491	-0.163126	0.00152302	0.134733	0.0654355	0.237972	-0.0692431	-0.177867	-0.13903	-0.130164	-0.11836	-0.0770757	-0.142946	-0.213223		-0.0421435	-0.00748892	-0.339351	-0.251833	-0.601023	-0.688761	-0.603446
	0.00153649	0.0835849	0.0719076	-0.240614	0.258744	0.18192	0.0464019	0.424992	0.118002	0.0430216	-0.281177	0.683736	0.330959	0.251369	0.112471	0.0230473	0.104174	-0.121997	-0.239385	0.0338027		0.122807	0.188392	0.0480685	0.172642	0.386915	0.891681	0.842508	1.28844	1.10491	-0.120376	0.575464	1.27374	-0.00691201	-0.487849	-0.439149	-0.208591	-0.267138	-0.762467	-1.0107	-1.20042		-0.119876	-0.0722847	-0.209671	-0.108786	-0.00862029	-0.0787499	0.0353791
	0.186031	-0.295156	-0.0355647	0.000759929	0.177063	-0.0171744	-0.127364	-0.0417961	-0.103654	-0.000759929	0.031765	0.264759	0.0595784	0.141955	0.406866	0.0185423	0.198341	0.275398	0.177215	-0.417505		0.312593	0.33145	0.1887	0.157899	0.184237	0.343708	-0.0546236	0.364891	0.111259	0.082784	-0.198946	0.608969	0.215792	-0.352696	-0.996111	-0.464835	-0.674152	-0.801943	-0.29273	0.262935		-0.192842	-0.348244	-0.311959	0.0930237	-0.128426	-0.107293	-0.113273
	0.151418	0.199028	0.130492	-0.104905	0.190803	0.181848	0.0124278	0.22434	0.0975034	-0.101341	0.322666	0.148128	-0.107373	0.0275056	-0.166953	-0.00941223	-0.0514474	0.104083	-0.0811462	0.204693		0.43255	0.104242	0.184225	0.112916	-0.0542236	0.030529	-0.168191	-0.232441	-0.372769	-0.671224	-0.823568	-0.0491918	-0.855487	-0.579299	-0.602318	-0.709	-0.716924	-0.734723	-0.639869	-0.550986		0.199183	0.169524	0.1504	0.0838303	0.333417	0.476848	0.40882
	-0.269135	-0.0162577	-0.0547962	-0.0625401	0.2421	0.120914	-0.0918403	-0.162079	0.128205	0.165928	0.123178	-0.00643063	0.0442898	-0.0180692	-0.0822849	0.0129065	0.0398065	0.0492713	0.158275	-0.0428407		0.0165826	-0.1884	0.0615161	0.213184	0.18248	0.0985684	-0.0398695	0.181874	0.627999	0.956691	2.2982	3.05737	2.25295	1.50228	0.670115	0.430078	-0.0573437	-0.2078	-0.198207	-0.283331		-0.0389881	-0.0948468	0.0453852	0.116016	0.226361	0.0320663	0.0859473
	0.101076	0.0712664	-0.0788698	0.0387409	0.0989041	-0.0374134	0.260144	-0.0981196	0.156352	0.19642	-0.222489	-0.321152	0.199317	0.3506	0.0571459	-0.0482753	0.11405	0.14549	0.180731	0.286695		-0.0929168	-0.12783	-0.0445498	-0.289783	-0.124898	-0.17117	-0.115634	-0.091241	-0.209016	-0.161068	-0.0365429	0.420733	0.272233	0.204501	-0.155156	-0.405883	-0.172008	-0.360448	-0.357097	-0.230477		0.313973	-0.18367	-0.215754	-0.14962	-0.370286	-0.455409	-0.448533
	0.0720581	-0.0311507	0.0145174	0.0145174	0.0575406	-0.000528974	0.0134595	0.0290348	-0.0300928	0.0720581	0.0139884	0.0710001	-0.00105795	0.0279769	0	0.0285058	-0.0601855	0.0139884	0.0285058	-0.0150464		-0.081761	-0.136566	-0.129774	-0.143436	-0.136513	-0.198188	-0.0610454	-0.053913	-0.0812365	0.0493503	0.497489	0.593357	0.297518	-0.259128	-0.335068	-0.444493	-0.512802	-0.533361	-0.574503	-0.526307		-0.389617	-0.518645	-0.403319	-0.26059	-0.179496	-0.316384	-0.27223
	-0.0329997	0.442596	0.372442	-0.221749	0.253533	0.0446397	-0.196901	0.0709768	0.155044	-0.257884	-0.273168	-0.281987	-0.0289237	-0.0300211	-0.00830871	-0.261803	0.335445	-0.167977	-0.105818	-0.0741513		0.341627	0.223111	0.29791	0.316241	0.229451	0.298077	0.210382	0.229094	0.204185	0.166356	0.253932	0.410205	0.172291	-0.0155892	-0.0352306	-0.297291	-0.346823	-0.240941	-0.37178	-0.290831		0.222808	-0.0031897	-0.163407	0.0243672	0.0522902	0.0916124	0.0982533
	0.0910471	-0.205385	-0.301785	-0.265348	0.139864	0.105898	0.521698	0.350367	0.368511	-0.0575808	0.261437	0.168272	0.287287	0.642212	-0.120485	0.150598	0.232323	0.0586983	0.0239087	0.443178		0.169691	-0.0529967	0.188546	0.183246	0.357626	0.140237	0.113433	0.0439261	-0.0126377	-0.288934	-0.0688957	0.00621692	0.357931	0.306362	-0.0205872	-0.0288424	0.38708	0.132288	0.159092	0.311661		-0.167874	0.0885176	-0.00565866	-0.455657	-0.0378591	-0.453636	-0.0423052
	0.0705472	0.228615	0.138236	0.0194231	0.153431	0.555395	-0.183411	0.240689	0.195135	-0.0475953	-0.00172066	0.23401	-0.12625	0.0581526	0.346582	0.241797	0.450318	0.370555	0.125258	0.779869		-0.347339	0.208875	-0.0170132	-0.509217	-0.313986	-0.123388	-0.225383	-0.147981	-0.163562	-0.309859	-0.172574	-0.103932	0.124904	-0.0878454	-0.183271	-0.539874	-0.544506	-0.874579	-0.595378	-0.613401		-0.114666	-0.118713	-0.0783951	-0.207368	-0.203321	-0.0265893	0.0994931
	-0.00593652	-0.170345	0.119225	0.0814622	0.039247	0	0	-0.0844304	-0.00148413	-0.296991	-0.371857	-0.291219	-0.1527	-0.878439	-0.823692	-1.34066	-2.03606	-1.90051	-3.85577	-5.75397		-0.00583352	-0.0124887	-0.213704	0.156766	-0.0726314	0.0988412	-0.237449	-0.150603	0.118889	0.195382	0.0870098	-0.233012	0.245172	-0.0778077	-0.507681	0.311231	-0.0540628	-0.0132281	0.249609	-0.014707		0.232301	-0.0967628	-0.369452	0.0194227	0.422811	0.406614	0.525604
	-0.0405539	-0.394751	-0.16751	-0.367083	0.0204767	-0.289771	-0.108177	-0.144735	-0.0014983	0.0171805	0.0240726	0.269194	-0.00639273	0.00139841	-0.194379	-0.312045	-0.262202	-0.455982	-0.366883	-0.460976		0.000201149	-0.139517	-0.51832	0.0724135	0.233976	0.129781	0.620946	0.202879	0.255016	0.222068	0.0382183	1.05088	1.27206	1.25424	1.39513	1.26929	0.839796	0.883566	0.931681	0.994359		0.825539	0.577877	0.303457	0.719927	0.417182	0.464864	0.490911
	-0.205602	0.137947	0.0257735	-0.217025	-0.0641409	0.352336	0.026945	0.10573	0.202088	0.364929	-0.241041	-0.19623	0.17485	0.0922575	-0.130039	-0.0905002	0.0940147	-0.233719	-0.288488	0.0808351		0.22186	0.457735	0.403281	0.549502	0.424787	0.127427	-0.106197	-0.0857477	-0.0459067	-0.141396	-0.365967	-0.532775	0.0205408	-0.532362	-0.70928	-0.735702	-0.305126	0.17099	-0.245112	0.0511913		0.634982	0.702598	0.66298	0.265785	0.344319	0.311642	0.325914
	0.116209	-0.0721298	-0.14426	0	0.0627797	0	0	-0.00935016	-0.00935016	0.125559	0.116209	0.0881587	0.0347292	0.0534295	-0.16296	-0.14426	0.0627797	0.0627797	0.0627797	0		-0.366257	-0.487693	-0.45597	-0.29859	-0.278784	-0.0496135	0.0553931	-0.0368529	0.132054	-0.00711083	0.0986425	0.561041	0.835247	1.05896	0.784464	0.255925	-0.38944	-0.1842	-0.0629585	-0.07994		-0.0594118	0.0784172	0.0181635	-0.0124975	-0.0105549	-0.110082	0.00560123
	-0.076222	-0.0164042	-0.0192175	-0.036001	-0.0648583	-0.00772287	0.0482679	-0.0844689	-0.124731	-0.0775735	-0.192713	-0.0390488	0.00738499	0.017997	0.0108948	-0.00568182	-0.0306708	-0.0602108	-0.132151	-0.243174		0.0372776	0.187327	0.236177	0.0918063	0.17076	-0.0230583	-0.356892	-0.528932	-0.238269	-0.0946245	-0.00610618	-0.241515	-0.168838	-0.714509	-0.433155	-0.279006	-0.561812	-0.297025	-0.202956	-0.254581		-0.0832682	-0.0753178	-0.025299	0.105329	0.349132	-0.025299	-0.210421
	0.133885	-0.13997	0.217055	0.124418	0.326597	0.333584	-0.259655	0.326597	0.0558979	-0.169046	-0.235988	0.366267	0.0746057	0.0951167	-0.314426	-0.183021	0.0473329	0.301804	0.251541	0.14831		0.139828	0.0820782	0.285085	0.0770273	0.145384	0.197577	-0.00799737	0.174932	-0.120003	-0.0752173	0.142311	0.137891	0.433752	0.310424	0.180404	-0.214077	-0.15839	-0.00366195	-0.19905	-0.125348		-0.000905037	-0.0114735	-0.0448139	-0.115801	-0.111699	-0.122983	-0.13796
	-0.0501387	0.144578	-0.0925505	0.0794148	-0.0736626	0.145351	0.0990754	-0.0586382	-0.0767534	0.0551182	0.0747787	-0.222533	0.214721	-0.298857	0.00807026	-0.120711	-0.163122	0.0755514	0.0512548	-0.121483		-0.49897	-0.352274	-0.517426	-0.31485	-0.283138	-0.487691	-0.472458	-0.258237	0.0290755	-0.117254	0.183681	0.805031	1.76335	1.05778	0.911959	0.549065	0.700594	0.893869	0.464695	0.712971		-0.0985067	-0.0531833	-0.224499	-0.152725	-0.1395	-0.178846	-0.226476
	0.0135747	0.0424757	0.435923	-0.3825	0.0532041	0.146694	0.176471	0.312875	0.351629	0.148008	0.0715956	0.0766314	1.12801	0.381186	0.262736	0.585464	-0.0849514	0.0930524	0.353818	0.0310904		-0.0570833	0.143774	-0.0719746	0.0128871	0.132192	0.132181	0.132146	-0.0722076	0.0287572	0.159353	0.1807	0.20835	0.105358	-0.0319965	-0.0779754	0.00482394	-0.418739	-0.330871	-0.098984	-0.157372		-0.0911883	-0.0881084	0.054119	0.0232096	-0.00461991	-0.0873384	-0.0339894
	-0.542092	-0.188454	-0.161532	-0.868807	-0.307094	-0.165639	-0.685372	-0.103125	-0.299337	0.10997	-0.0857855	0.00912612	0.645673	0.637003	0.378734	0.10495	0.151037	0.188454	0.283366	-0.445811		0.180231	0.148721	0.145731	0.159623	0.0361796	0.180829	0.0621701	0.149319	-0.0146743	0.0839055	0.179702	0.212018	0.344776	-0.228647	-0.412719	-0.333943	-0.382934	-0.347306	-0.245529	-0.165166		0.642757	0.0987761	-0.0976869	0.407881	-0.088932	0.111804	-0.045995
	0.346436	0.112105	0.260022	0.327752	0.186842	0.00778509	0.0350329	0.186842	-0.332423	-0.242895	0.148695	-0.33943	-0.316853	-0.179835	0.145581	-0.145581	0.0537171	-0.323081	0.172829	0.163487		-0.4832	0.357734	-0.404216	-0.0501722	-0.0513786	-0.222759	0.200618	-0.305362	0.442537	-0.153071	-0.637335	-0.37732	0.413583	0.84363	0.155981	-0.00780613	0.0434305	0.18167	0.357095	0.540752		-0.0448516	-0.0603004	-0.0601135	-0.0897031	-0.0163833	-0.208809	-0.298138
	0.238704	-0.348655	-0.219493	-0.242383	-0.0322904	0.00122622	0.173714	-0.0584498	-0.0437351	0.298789	-0.265681	0.135293	-0.412827	-0.109134	0.27876	-0.150007	-0.0510925	-0.0380128	0.0776605	-0.11363		0.0531696	-0.329551	-0.193283	-0.0787511	-0.118377	-0.206325	0.114532	0.0884487	0.202981	-0.215019	-0.0700567	-0.302966	0.0357808	0.440739	0.357139	0.0580183	-0.0478192	0.0444752	-0.0874455	0.233913		0.094256	-0.0874753	0.0522241	-0.125633	-0.0738296	0.203211	0.443273
	0.137273	-0.0557671	-0.0600569	0.0929452	0.0290752	0.0400379	0.0467109	-0.038608	0.0924686	0.0686365	0.0224022	0.0381314	0.286462	-0.0371781	0.0667299	0.0691131	-0.0471876	-0.0033365	0.303144	0.119161		0.476507	0.62576	0.505042	0.36194	0.121231	0.123281	0.131013	0.0828708	-0.116831	-0.065784	-0.0564717	0.396156	0.770655	1.9349	0.550792	-0.522214	-0.376848	-0.250449	-0.119095	-0.124306		-0.474459	-0.31876	-0.429558	-0.497637	-0.564261	-0.543265	-0.407108
	-0.150759	0.342561	0.228176	0.0665122	-0.10226	0.0357124	-0.063934	-0.0513911	-0.0557811	-0.00156786	-0.0271763	-0.166368	-0.0510078	-0.122258	0.0287093	-0.109611	-0.0848737	-0.102329	-0.0268976	0.232392		0.0931083	0.158947	0.262608	-0.252242	0.249907	-0.245892	-0.158107	0.0695744	-0.172115	-0.184816	-0.184816	0.450879	-0.0872248	0.671463	-0.0872248	0.00214793	0.115335	-0.409041	0.141764	-0.150169		0.00461942	-0.0584687	-0.107369	0.00673116	0.087703	0.0177518	0.179695
	-0.286887	-0.0123203	-0.247286	-0.254326	-0.041361	-0.0132003	0.147844	-0.082722	0.127603	-0.0132003	-0.0580814	0.265766	0.461131	-0.0800819	-0.184804	0.182164	0.219125	0.170724	-0.0352008	0.291287		-0.0392603	0.169083	-0.0780472	0.0134319	-0.247603	-0.200946	-0.0188165	0.350709	0.313846	0.182485	0.144526	0.0837868	0.12568	0.759525	0.46062	-0.17781	-0.186272	-0.212574	-0.438254	-0.251449		0.176978	0.17075	0.0239774	-0.24078	-0.25592	-0.323974	-0.145095
	-0.132926	0.252807	0.252807	0.0863844	0.0571195	-0.163249	0.0349064	0.203797	-0.416761	-0.266205	-0.316625	-0.116355	-0.166775	0.23553	0.590235	0.410414	0.209791	-0.0546514	0.013751	0.240466		0.699658	0.452829	0.5923	0.400651	0.179437	0.283054	0.251846	0.132975	0.171748	-0.0654182	-0.0951052	-0.362411	0.938675	0.749616	0.897229	0.326269	0.519892	0.836333	0.732717	0.647028		-0.222379	0.564528	0.0650211	0.472424	0.393395	0.594295	-0.171249
	-0.0575714	0.297295	-0.0386955	-0.0873952	0.169128	-0.11854	0.113444	0.279551	0.278796	-0.000377517	-0.0252936	0.0539849	-0.128356	-0.315604	-0.0449245	0.0921142	-0.094568	-0.154782	-0.134585	0.0804111		0.610225	0.294872	0.0957444	0.128957	0.183288	-0.302398	-0.0867203	0.0659764	0.185236	-0.224814	-0.147417	0.00756369	0.032127	1.18772	0.996498	0.631456	-0.0744762	0.0992267	0.512421	0.699642		0.135422	0.408918	0.48599	0.367886	-0.0019502	0.192602	-0.0212182
	-0.261152	-0.0724365	0.112086	0.0534219	0.26506	0.282216	0.0367424	-0.122237	0.0652881	-0.15307	0.0523258	0.081491	0.138868	-0.339117	0.0134865	-0.0144873	0.0673373	-0.0478462	0.0265441	0.0501813		0.739826	0.909852	1.26755	0.926092	0.726693	0.324542	0.108982	0.141545	0.164433	0.146003	-0.0112955	-0.0449657	1.10525	1.0114	0.453305	-0.0185916	-0.147652	-0.287683	-0.454737	-0.627655		0.225648	-0.0766828	0.0792284	0.168671	-0.0393785	0.101322	-0.163957
	0.0956633	-0.245242	0.0438457	-0.0937752	0.113076	0.0738453	-0.0923067	-0.147691	-0.0325171	-0.107621	0.0446848	0.139299	0.016783	0.0052447	0.206431	-0.285311	-0.191536	0.162586	-0.0916773	-0.0902088		-0.199707	-0.263137	0.0962194	0.0667342	-0.207388	-0.216473	0.0885384	-0.224154	-0.0346885	-0.367781	-0.156098	-0.345564	0.0835003	0.18451	-0.104561	-0.730359	-0.564515	-0.845492	-0.563111	-0.659661		-0.220878	0.0518057	0.229841	0.241901	-0.046597	-0.101828	0.0221019
	-0.105871	0.118682	0.0322689	0.170409	0.0322689	-0.0106354	-0.165816	0.0852044	0.0328732	0.239781	0.0928184	0.106234	0.366077	-0.123516	-0.122308	0.0499141	-0.122308	-0.0876216	0.197481	-0.0188537		0.018962	0.018962	0.0179822	-0.125472	0.111005	0.166969	0.199936	0.148526	-0.174923	-0.354111	-0.381026	-0.247197	-0.192674	0.583326	-0.579464	-0.285064	-0.531339	-0.707587	-0.45088	-0.374341		-0.0730737	-0.0730737	-0.0730737	0	0	0	0
	-0.351446	0.428971	0.131792	-0.152465	-0.0826931	-0.0826931	0	0	0	0.0594357	0	-0.162802	-0.338525	-0.648624	0.41605	0.15505	0.131792	-0.105951	-0.105951	0.131792		-0.527873	-0.209063	-0.105803	-0.437922	-0.345648	-0.355639	0.00645141	-0.406623	-0.377315	-0.18075	-0.0675002	-0.060164	-0.0508003	0.554858	0.480243	0.429259	0.0581364	0.252342	0.154097	0.477552		0.480501	0.677206	0.504373	0.0883655	0.365791	0.177256	-0.0317411
	-0.0977999	0.0810284	-0.0810284	-0.0620342	-0.22692	-0.149731	-0.173575	-0.104872	0.0319264	-0.186305	-0.192771	-0.348766	-0.396049	-0.0258644	-0.210553	-0.169331	-0.476876	-0.292187	-0.137809	-0.314617		0.00701293	0.0406573	0.212607	-0.00168666	0.056281	-0.153663	0.0241458	-0.137596	-0.363607	-0.183845	-0.519046	-0.184911	0.267557	0.421486	0.107325	-0.0709283	-0.273061	0.137063	0.0869071	-0.298893		-0.363564	-0.0600462	0.603311	-0.095548	0.246321	-0.239089	0.460866
	-0.179436	-0.157741	0.102599	0.0641811	-0.0131074	-0.198419	-0.0307346	0.101243	-0.149605	-0.124746	-0.0524296	-0.0456499	0.0754806	-0.250849	0.00542375	-0.134238	0.122034	0.277515	0.13243	0.233673		-0.111927	-0.197446	0.199546	0.0431233	-0.17532	-0.0907688	0.496806	0.382053	0.165387	-0.147459	-0.244042	0.043527	-0.0212386	0.293384	0.0289104	-0.244446	-0.00605664	-0.15182	-0.238309	0.034644		-0.119814	0.173282	0.0195137	-0.119229	-0.0772742	0.22148	-0.154548
	-0.04986	-0.319441	0.215237	0.0329067	-0.117486	0.194784	-0.00289066	0.17908	0.0931262	-0.0470631	0.264535	0.0691415	0.184737	0.16669	-0.122564	-0.204768	-0.0659071	0.0997044	0.39388	-0.00385942		-0.0183785	0.140757	0.254366	0.24705	-0.0274371	-0.209335	0.223823	0.0264209	0.185991	-0.0884954	-0.216971	-0.0728171	0.163084	0.201641	-0.125427	-0.09497	0.216303	-0.0115555	-0.0874793	-0.2771		-0.0968798	-0.0536427	-0.144064	-0.243097	0.25422	0.344103	0.256014
	-0.131294	-0.090726	-0.0202359	-0.238036	-0.4918	-0.100412	-0.0318404	-0.112017	-0.0304019	-0.0434449	0.0200441	0.154311	1.54445	0.716218	0.131677	0.131677	-0.276877	-0.10329	0.104824	0.346025		0.00808043	0.00418933	-0.00690174	0.00788161	-0.0404305	-0.13687	-0.0589488	-0.148061	-0.229689	-0.470468	-0.473479	-0.54376	-0.491926	-0.543746	-0.414431	-0.499907	-0.484996	-0.577701	-0.629577	-0.748285		-0.242065	-0.0249929	0.191531	-0.0692486	0.132158	-0.00969236	-0.239139
	0.267214	-0.14483	-0.0281232	-0.169083	0.408174	0.27934	0.149647	0.0948621	-0.0536663	0.0208129	0.00369816	0.132102	-0.256549	0.092282	-0.0473881	-0.0335415	0.298175	0.341263	-0.0209849	-0.0523763		0.502976	-0.0476211	0.167247	0.243397	0.142643	-0.0714757	0.459147	0.716345	0.639049	0.109529	0.0916706	0.0443582	0.402442	0.822346	0.532695	0.453415	0.169364	0.0217822	0.118788	0.424798		0.0314921	-0.071536	0.102078	-0.0362431	-0.0362431	0.103028	0.0677352
	-0.189015	-0.259427	-0.0422477	-0.317298	-0.156449	0.131144	-0.0200237	-0.092857	-0.0376269	0.00946173	-0.170751	-0.0484089	-0.0737135	0.119482	0.0129824	-0.142146	-0.0479688	-0.290013	0.0620514	0.0899965		-0.225809	0.000673609	0.105158	-0.0622714	0.128734	0.0439343	0.217202	-0.0328572	0.0636187	-0.0270192	0.0240254	-0.139287	0.211588	-0.126938	0.097374	-0.0049398	0.105158	-0.117433	0.0361504	-0.0467036		0.0851699	0.0897255	0.0677398	-0.192326	0.0497155	0.0182224	-0.159248
	-0.0373087	-0.0373087	0.073918	0.080447	-0.0848774	-0.177916	0.0862765	0.145504	-0.0370756	-0.0251834	0.108662	0.011659	0.135711	-0.219888	-0.313627	0.0438378	-0.0673889	0.0328783	-0.0506	-0.0170221		-0.0278644	-0.122759	-0.0557287	-0.0841777	-0.0149065	0.161925	-0.299591	-0.091777	-0.0123733	-0.145849	0.136302	-0.0867108	0.116037	-0.0605027	-0.204696	-0.179072	-0.130358	-0.122759	-0.127825	-0.0484216		-0.234596	-0.406542	-0.124618	-0.371472	-0.350702	-0.255366	0.0585639
	0.00359707	-0.198918	0.160789	-0.0226615	0.175177	0.265824	0.0611502	0.241363	0.394239	-0.00575531	0.105034	0.102157	-0.0992792	-0.192803	-0.0302154	0.160789	0.0999986	-0.112229	0.218702	0.0352513		-0.326793	-0.0123864	0.105944	0.00537582	0.103618	-0.131126	-0.0184853	-0.202552	-0.891317	-0.700177	-0.667639	-0.632649	-0.288251	-0.872454	-0.276713	-0.578513	-0.759499	-0.601431	-0.815175	-0.190008		0.147246	0.270426	0.577163	0.0656514	-0.0734714	-0.0715316	-0.149792
	0.264058	0.241096	0.139737	-0.0472352	-0.0134489	0.0328022	-0.0541236	0.0915181	0.0629802	0.00590439	0.0698687	-0.0498593	0.111527	0.0820055	0.349015	-0.0574038	0.112512	-0.0721648	-0.0137769	0.0734769		0.228639	-0.0326849	0.0531519	-0.346538	-0.630118	-0.715955	-0.654087	-0.489651	-0.304437	-0.687006	-0.618679	-0.702803	-1.00086	-0.208716	0.149105	0.052218	-0.0579768	0.0261479	-0.552842	-0.282958		0.585424	0.564831	1.09315	0.408004	0.0397502	-0.0462727	0.324319
	-0.159584	0.0536148	0.63218	-0.153058	0.139117	0.0662955	-0.030404	-0.120207	-0.0884681	-0.167815	0.145642	0.0590282	-0.173377	0.129625	0.403483	-0.100036	0.185983	-0.185538	0.122877	-0.222691		0.17797	0.00107942	-0.0688132	-0.139515	0.0721864	0.283888	0.142619	0.601779	-0.13992	-0.0338669	0.0369702	0.425967	-0.28065	-0.139111	0.355805	0.0725912	0.1777	0.319509	0.426237	0.248672		0.0118648	-0.3045	0.0758816	0.0343548	0.055251	-0.0285995	0.0978403
	0.2617	-0.0677678	-0.0658871	0.408714	-0.162383	-0.15953	-0.201325	0.195651	-0.0634553	-0.121009	-0.127235	-0.188777	-0.264262	0.139427	-0.122566	0.0926052	0.0703942	0.138486	-0.160373	-0.128532		0.166824	0.263659	0.31506	0.203309	-0.14686	-0.415797	0.33032	-0.0745773	0.0312077	0.0040157	0.0189312	-0.0779046	0.121733	-0.0801993	1.02836	0.20962	-0.355447	-0.321944	-0.177379	-0.27651		0.52285	0.779201	0.829134	0.566844	0.321178	0.230116	0.0886141
	-0.0742563	-0.0655354	0.0268041	-0.101702	-0.0742563	-0.0374488	0.0274453	-0.0555319	-0.0461697	0.0180831	0.137227	0.236363	0.171469	0.18827	0.114655	0.0978542	-0.0855423	-0.287663	0.0516845	0.0248804		0.00106363	-0.333129	0.278884	0.111894	0.167628	0.167628	-0.0550961	-0.166352	-0.110618	0.000425453	-0.277182	-0.165926	-0.27697	0.00106363	-0.108916	-0.221873	-0.27697	-0.165926	-0.165714	0.00127636		0.797373	0.914706	0.348648	0.370286	0.172724	0.00213334	0.00304762
	0.151448	0.259162	0.272121	-0.0809883	-0.0817982	0.0445435	0.340961	0.255113	0.244585	-0.0461633	0.129581	-0.318284	0.00161977	-0.0307755	0.224338	-0.173315	0.0558819	-0.0194372	0.0315854	0.113384		-0.0726192	0.147413	0.0364183	-0.0500073	-0.0451152	-0.154153	-0.0981664	-0.319177	-0.2396	0.146434	-0.0195681	-0.159045	0.0875127	-0.105994	-0.0047833	0.0816423	0.116973	-0.186549	0.137629	0.0600087		0.164242	0.254171	0.255755	0.187252	0.257792	0.206641	0.400004
	-0.0137421	0.166467	-0.252355	-0.0277965	-0.00499713	0.0415386	-0.0668366	-0.0668366	-0.0634011	0.162094	-0.0655873	0.109	-0.089636	-0.00312321	-0.00718337	0.373535	0.133049	0.023424	-0.0862005	0.185831		0.242797	0.11066	-0.465711	-0.192207	-0.0518482	0.189858	0.394231	0.427873	0.295316	0.161753	0.180042	0.529892	0.419903	0.757839	0.690973	0.546084	0.470577	0.484923	0.644159	0.260248		0.115944	-0.0226232	-0.163453	-0.0827161	-0.209265	-0.178111	-0.0552854
	-0.0207494	0.157079	-0.0986962	-0.11104	-0.0202024	-0.181694	-0.0689032	-0.14561	-0.144042	-0.0671528	-0.0644178	-0.067007	0.185614	-0.0198924	0.0233385	0.0849849	-0.0259641	-0.020877	0.0184702	-0.0251436		0.0723218	-0.0915223	-0.00960024	-0.301661	-0.00864022	-0.0597348	0.0221872	0.231366	0.0713618	-0.0597348	-0.140697	-0.0838421	0.127257	0.0386143	0.352862	0.434784	0.171631	0.253553	0.0376543	0.199578		0.165368	0.249291	0.143732	0.0491815	-0.364334	-0.00548049	-0.302809
	0.0285193	0.243919	0.049443	0.315719	0.294795	0.0696501	0.407726	0.192326	0.0891407	-0.125542	-0.156211	0.098886	-0.168106	0.0981694	-0.178568	0.161657	0.172119	0.130272	0.0382646	-0.0126115		-0.0210821	0.0977654	-0.0696173	-0.215918	0.079695	0.079695	-0.167383	-0.033129	-0.0455235	-0.0455235	-0.130547	0.396737	0.311714	0.235726	0.08039	-0.00799267	0.0375308	-0.557054	-0.17943	-0.322718		-0.193941	0.421825	0.0858937	-0.0987194	0.329324	-0.00427525	0.177617
	0.0552078	0.0806439	-0.068504	-0.0880146	0.0170537	0.364054	-0.00896044	-0.0367089	-0.124145	-0.0890263	-0.0608442	0.131805	0.0435015	0.0852687	-0.00433569	-0.13932	-0.00650354	0.134551	-0.0232682	0.0531845		0.0243204	-0.130035	-0.190798	-0.0920861	0.0217603	-0.0731117	0.0763494	0.133273	0.154807	-0.0451772	-0.155184	-0.229801	-0.346208	-0.437466	0.256305	-0.138543	-0.217227	-0.661318	-0.332353	-0.318499		-0.466291	-0.547628	-0.215253	0.118878	-0.54675	0.0086716	-0.544994
	-0.205149	-0.28799	-0.259465	0.0629124	-0.448202	-0.047282	0.128951	-0.37005	0.273141	0.0636939	0.201632	-0.561522	-0.0441559	0.237582	0.17975	-0.00937824	0.0281347	0.0922194	-0.0554879	-0.30323		-0.424755	-0.727434	-0.506146	-0.827909	-0.609793	-0.118503	0.587894	0.919871	0.187635	-0.0838158	-0.205018	-0.386897	-0.595121	0.760374	1.12379	0.283089	-0.776586	-1.29427	-1.58942	-1.55602		0.702476	0.652598	0.314963	0.752703	0.397279	0.0865015	0.502964
	-0.399297	-0.0693974	-0.262513	0.216364	0.220297	-0.191061	0.285281	-0.104708	0.0958803	-0.231485	-0.117075	-0.122975	-0.176334	-0.303329	0.106019	0.0607009	-0.125947	0.098983	-0.0821581	0.281916		0.174988	0.0693881	-0.101914	-0.1056	-0.101914	0.120345	0.18236	-0.156557	-0.156557	-0.0398981	0.349976	1.16659	1.82664	2.59967	2.33014	1.39318	1.31642	0.467285	0.128368	-0.356698		-0.252098	-0.0700013	0.284344	-0.0708221	0.0206369	0.224192	0.46562
	-0.0311002	0.0297454	0.00743635	0.00662347	0.00716539	0.0212252	0.0369108	0.00608155	0.0886943	0.0146017	-0.00054192	-0.0186661	0.0325754	-0.0125846	-0.175943	0.0105373	-0.0465148	-0.0236638	0.00689443	-0.0478696		0.0453823	0.0568605	0.355101	0.045527	0.281361	0.194502	0.502436	0.327225	0.872102	0.47403	0.0345793	-0.0545938	0.148204	0.0726792	0.320425	-0.134459	-0.145117	-0.073692	-0.249723	-0.206704		-0.274001	-0.273224	-0.085075	-0.0998368	-0.0407894	0.0217543	-0.116412
	0.141054	0.186097	-0.189653	0.00616372	0.00379306	0.0998048	0.014461	0.123274	-0.0372194	0.194394	0.0621113	-0.00900851	0.225924	-0.0867662	0.0874774	-0.00711198	0.0957747	0.0623484	-0.188705	0.0888998		0.0446746	-0.0917504	-0.299579	-0.240592	-0.176392	-0.192189	-0.184607	0.0581022	0.0141859	0.342642	0.103124	-0.237748	-0.428042	-0.517612	-0.1708	-0.292533	-0.487313	-0.471516	-0.387601	-0.349972		0.201344	-0.0550028	0.27594	-0.258271	0.0426058	-0.127604	0.0225853
	-0.211144	0.0222882	0.108276	-0.126475	0.343027	0.33274	-0.0822948	0.37125	0.323113	0.692648	-0.0424662	0.00501154	-0.194527	0.434026	-0.162611	-0.386416	-0.752654	-0.22209	-0.0706891	-0.0720079		-0.0153303	0.217479	0.377387	0.052433	0.143029	0.139359	-0.0411799	0.0384074	0.302937	-0.0787718	0.325769	0.281572	-0.0972008	-0.0426477	0.583042	0.362709	0.205736	0.408374	0.0929605	0.034004		-0.0220612	-0.051566	0.179228	0.148489	0.122069	-0.25594	-0.253163
	-0.19954	-0.123535	-0.0411045	-0.0742873	0.437137	0.0741211	0.404232	-0.0901863	-0.393374	-0.183475	-0.0246516	-0.109464	0.137384	0.087638	-0.45359	-0.0745643	0.129186	0.00825415	-0.0391657	-0.26441		-0.0225916	-0.177519	-0.00316477	-0.415754	-0.161209	-0.312193	-0.31711	0.0427001	-0.143194	-0.287702	-0.280253	-0.503296	-0.480218	-0.240279	-0.0837934	-0.364825	-0.218905	-0.155025	-0.122501	0.0581831		-0.508217	-0.405952	-0.0959988	-0.434326	-0.32409	0.448813	0.00942442
	0.276642	0.196696	0.175041	0.0822564	-0.0830268	0.185141	0.0256784	-0.151246	-0.0898316	-0.0781907	-0.117307	0.0111701	0.526236	0.0969787	-0.270736	-0.159249	-0.466234	-0.0937689	0.394634	-0.0964651		-0.118967	-0.392096	-0.555973	-0.50912	-0.555973	-0.179423	0.725895	-0.169707	0.0371368	-0.00971603	-0.0604553	0.156104	0.158047	0.308322	0.83126	0.558132	0.134729	0.351288	0.0878761	-0.0701713		0.356552	0.132783	-0.0280593	0.113646	0.101436	-0.0275896	-0.0740811
	0.0736328	-0.136911	-0.367014	0.0195587	0.192136	-0.266919	0.392325	-0.0184082	-0.0943421	0.0379669	-0.334799	0.419937	0.0793854	-0.199039	0.758188	0.441797	-0.253113	0.776596	0.452152	0.289929		0.0913993	0.627819	0.0145962	-0.0708335	-0.315111	-0.125324	-0.0994436	-0.161723	-0.0169622	0.0286828	0.465805	0.332947	0.193136	0.50508	0.680562	0.417648	0.16631	0.240055	0.405855	0.275508		-0.100422	0.264767	-0.211641	-0.158947	0.183566	0.215744	0.285068
	0.273421	0.15157	0.0683552	0.273421	-0.0951029	0	-0.0267477	-0.66572	-0.0267477	0.0683552	-0.121851	0.0683552	-0.216954	-0.650861	0.219926	0	0.0832151	0.15157	-0.133738	0.205066		-0.378124	-0.273126	-0.332861	-0.580199	-0.29671	-0.310646	-0.144543	-0.675727	-0.00976725	-0.106844	-0.0194154	-0.257105	-0.142816	0.0773638	0.40683	-0.210949	0.341913	0.305763	0.0159016	0.191474		-0.0498235	-0.151387	-0.114339	0.0453522	-0.0191629	0.235703	-0.0900656
	0.010535	0.263375	-0.192173	0.0116248	0.110073	0.0319683	0.0257926	0.0944518	0.00363276	0.243395	0.236856	0.0664795	0.201981	0.0312417	0.0664795	-0.139861	0.116975	-0.000726552	-0.115885	-0.073745		0.026534	-0.109438	-0.200384	-0.122686	-0.196111	-0.064179	-0.0201628	0.00116548	0.159826	0.144558	0.181154	-0.488258	-0.347468	-0.413706	0.0978613	-0.139624	-0.154115	-0.188807	-0.0713661	-0.487364		-0.016532	0.14505	-0.0240073	-0.151519	0.161295	-0.0143756	-0.045427
	0.117617	0.165317	0.0836384	0.0882124	0.0790644	0.169891	0.213017	-0.0934398	-0.243074	0.131338	0.242421	0.285547	-0.0797179	-0.0548877	0.367225	0.0359384	-0.295348	-0.199948	-0.127418	0.0927864		-0.0957967	-0.265801	0.197047	0.217056	-0.00274564	0.11716	0.184334	-0.200583	-0.103733	-0.0482933	0.227926	0.473605	0.271744	0.0925997	0.498617	0.148152	-0.00240714	-0.400601	-0.216342	-0.100799		-0.128749	-0.107917	0.263645	0.15163	0.12909	0.125675	-0.0157094
	-0.322068	0.367541	-0.151021	-0.0483936	0.035878	0.247391	-0.20901	0.035878	0.254483	-0.184396	-0.171463	0.0529826	0.00375467	0.209427	0.352522	-0.071756	0.22528	0.206507	0.16896	-0.0396327		-0.512005	-0.85262	-0.521232	-0.271555	0.194212	-0.355048	0.184217	0.154301	-0.155209	-0.145808	-0.746793	-0.71859	-1.22416	-0.940552	-0.427009	-0.293223	-0.59078	-0.995527	-1.09964	-0.881522		-0.0358276	-0.051389	0.106759	-0.114359	-0.0466844	-0.0220756	0.0383608
	0.0663113	0.093147	0.0219741	-0.0198351	-0.0676725	0.144679	0.0493932	-0.0204184	-0.0138068	-0.14818	-0.112204	0.0365587	-0.250077	-0.0486153	0.00758399	0.0908134	0.170931	0.194267	0.210796	0.0756454		0.00946834	-0.346534	-0.11568	0.0361748	-0.195293	0.064616	0.073217	-0.127136	0.188752	-0.18597	-0.0251164	-0.278376	-0.0790353	-0.0361748	0.514254	0.78757	0.638787	0.45766	0.653821	0.19027		0.159685	-0.0349956	-0.0349956	-0.167125	-0.231329	-0.00124	-0.297601
	-0.231963	0.0557262	-0.349913	-0.432814	-0.324512	-0.0643904	-0.076599	0.0620274	0.159893	-0.129175	-0.0980624	-0.266816	-0.26406	-0.110074	-0.254411	-0.0196912	0.00255986	0.154773	-0.0108302	0.0903828		0.265231	-0.139716	-0.274698	-0.185315	-0.0052068	-0.0833876	0.165355	0.148709	-0.00702129	0.0821254	-0.135613	-0.19557	-0.0544347	0.255212	0.190679	0.622528	-0.185315	0.182001	-0.364318	-0.202197		-0.764238	-0.415148	-0.30841	-0.241147	-0.0836248	0.471827	0.806515
	0.0325046	0.306085	-0.349425	-0.915547	0.325046	-0.018961	-0.260037	-0.165232	0.0704267	0.197736	0.325046	0.216697	-0.406308	-0.241076	0.579666	-0.604044	-0.203154	0.452356	-0.495695	0.362968		0.634888	0.310675	0.849273	0.664736	0.225823	0.249639	0.124082	0.18342	0.0667104	0.118408	-0.0152366	-0.338646	0.110722	-0.0273455	0.306207	0.692662	0.010679	0.149149	0.063538	0.206476		-0.314679	-0.0500394	-0.108368	-0.302525	-0.0628035	-0.303288	-0.268199
	-0.0100911	-0.293808	-0.24374	0.0981946	0.201047	-0.121482	-0.0950897	-0.159906	-0.102464	-0.190179	-0.290315	0.259265	-0.116824	0.150203	0.305839	0.124975	-0.493302	0.125363	0.169997	0.275566		-0.496184	-0.731562	-0.110665	-0.179888	-0.447963	-0.349099	-0.0977758	-0.225053	-0.534641	-0.224245	-0.376493	-0.548865	-0.373473	0.295154	1.33827	1.88682	1.20316	0.0774409	-0.0657809	-0.483892		-0.104008	0.423348	0.0867211	0.204788	0.206079	-0.0817	0.106016
	0.140703	-0.0656307	-0.287163	-0.0633279	-0.0746118	-0.0994824	0.186069	-0.262293	-0.0624068	-0.15452	0.298217	0.0184227	-0.150605	0.385725	0.468857	-0.105239	-0.104318	-0.271504	-0.182845	-0.265286		0.0505557	-0.0350366	-0.13669	-0.0115207	-0.00779344	-0.00779344	-0.201884	0.211778	0.0777989	-0.128829	-0.48238	-0.364869	-0.0154513	-0.257726	0.224316	0.290526	-0.368596	-0.40248	-0.249119	-0.395229		0.00964047	0.125569	-0.163402	0.145417	0.414297	0.241741	0.204475
	-0.242726	-0.70482	-0.153523	-0.235683	-0.0042254	-0.161152	-0.250472	-0.16526	-0.413972	-0.383572	-0.123593	-0.351882	-0.500827	-0.224768	0.519841	0.153288	-0.0399065	-0.291435	0.597307	0.329229		0.464282	0.0062509	0.262538	0.373767	-0.0663698	0.436827	0.0386698	0.0691276	0.389884	-0.0807101	0.553204	-0.241701	-0.484199	-0.293608	0.127776	0.0666762	0.0585255	-0.230548	-0.264376	-0.524033		0.0393946	-0.0245814	-0.254026	0.27909	0.330078	0.266585	0.0905433
	-0.151148	-0.00137457	0.0456908	0.041677	0.0892922	-0.0168797	0.0456908	0.0184193	-0.0404124	-0.106997	-0.197663	0.0184193	-0.0291959	-0.0808248	0.0414021	0.140096	0.0181443	-0.0960551	0.00637801	-0.00109966		-0.0671122	0.0319711	0.102389	0.378808	0.189291	-0.0169818	0.273973	0.109318	0.0499039	0.194	0.159312	-0.0268086	-0.110042	-0.200204	-0.197442	0.162618	-0.310926	0.0213745	0.0893017	-0.270622		0.189788	-0.128471	-0.103649	0.148576	-0.17269	-0.329638	-0.496255
	0.265082	-0.0707138	0.0752515	0.243906	0.171679	0.0877304	-0.0926464	-0.0332771	0.185671	-0.0756297	-0.027983	-0.0998312	0.0162604	-0.0113445	0.203822	0.073739	0.0956716	0.183024	0.0514282	0.102856		-0.48261	-0.448268	-0.267688	-0.592103	-0.777434	-0.709938	-0.340702	-0.54942	-0.796545	-0.759089	-0.73549	-0.558289	-0.42591	-0.443068	-0.211675	-0.0145974	-0.287512	-0.0702151	-0.215476	-0.297306		-0.591844	-0.249747	-0.458063	-0.353086	-0.150776	-0.356362	-0.321006
	-0.208691	-0.0464916	-0.0679653	0.0402371	-0.0271027	0.139058	0.126549	-0.149482	0.0617108	-0.274154	-0.119043	-0.0273112	-0.0175125	0.245801	-0.199309	0.263105	0.0660889	0.306261	0.245592	0.257476		-0.484857	-1.02369	-0.87881	-0.714959	-0.261727	-0.385596	-0.0378117	-0.117082	-0.182687	-0.104432	0.252632	0.70097	0.942383	1.93255	2.35499	2.99636	2.02992	2.02516	1.77133	1.17424		0.225061	-0.0673887	0.43889	-0.0859637	-0.0509735	-0.0924434	0.2337
	0.240437	-0.0784881	-0.182058	0.155679	-0.268546	-0.0486496	0.0341629	0.101624	0.129949	0.020541	-0.0350277	-0.426387	-0.0756772	-0.014703	-0.197842	0.273087	0.169949	-0.0201085	0.00886504	0.381413		-0.529319	-0.930188	-0.375974	-0.385563	0.101133	-0.152318	0.151844	-0.0301633	0.104873	-0.291359	-0.94112	-1.2049	-1.55769	-1.5314	-0.820362	-0.732085	-1.01501	-1.51159	-1.45419	-1.4544		0.0370203	-0.0178854	-0.355781	0.0370203	-0.228655	0.263462	0.311799
	0.423017	0.111502	0.105371	-0.402709	-0.00613068	0.0364009	-0.0697365	-0.339487	0.0973246	0.066288	-0.272432	-0.0214574	-0.133342	-0.23833	0.244844	0.205378	0.237564	-0.0348683	-0.208826	0.00996236		-0.268563	-0.281257	-0.379705	-0.154153	-0.358494	-0.439909	-0.313287	-0.0284417	-0.162348	-0.114517	-0.369796	-0.364225	-0.327696	-0.196093	0.334284	0.637555	0.0604186	-0.30461	-0.0720952	0.0703276		0.187944	0.504167	0.0697896	0.0265779	0.0301939	0.146902	-0.0605687
	-0.0441529	-0.216171	-0.0211832	0.0842223	-0.254964	-0.010464	0.132203	-0.207238	-0.0760553	-0.13986	-0.415497	-0.231994	0.0992802	0.314175	-0.118677	0.155684	0.0770761	0.242203	0.0541064	0.0638048		0.14457	0.083229	0.204511	-0.131632	-0.0259977	-0.187494	-0.341531	-0.0928488	-0.0955886	0.0581751	-0.275502	-0.174556	0.135255	0.190264	0.281347	0.430727	0.156717	0.104752	0.0728178	0.295624		-0.0633557	0.150142	0.216662	0.281027	0.163001	-0.00114458	0.0997128
	0.182974	-0.0474378	0.0642015	-0.0324574	0.190464	-0.0595647	0.0431577	0.165854	-0.116633	-0.00392342	0.0321007	-0.172274	-0.168707	-0.0349541	-0.291403	0.165497	0.155867	0.103792	-0.0374509	0.0406609		-0.228661	0.0242298	-0.105522	-0.412433	-0.0505079	0.0644956	0.00251662	-0.29661	-0.137185	0.154977	0.108741	-0.0558338	-0.128582	0.552544	2.16886	1.74214	0.77664	1.27827	0.819891	0.275657		-0.236669	-0.0781155	-0.0995371	-0.0553175	-0.245617	-0.0372511	-0.179975
	-0.107109	-0.0639546	-0.125426	-0.159887	-0.0748207	-0.335607	-0.16206	0.0568141	-0.0381865	0.0512258	0.185965	-0.0167648	-0.18938	-0.29711	0.0015523	0.0521572	0.0015523	-0.0738894	-0.0695429	-0.0437748		-0.190056	0.230298	0.119842	0.307157	0.458737	0.768635	0.555299	0.0824816	0.401581	-0.0578068	0.00348514	-0.159852	-0.372724	-0.0699351	0.22277	0.457111	0.201348	0.591869	0.475559	0.0342473		-0.0982608	0.128643	0.126335	-0.101145	0.0326895	0.034997	0.494573
	-0.127129	-0.349689	-0.0350701	0.0026977	0.00348453	-0.336538	-0.204913	-0.0963303	-0.133424	-0.216603	-0.250324	-0.168943	-0.111505	-0.118586	0.0276514	-0.151745	-0.0304615	0.0902605	0.00528299	-0.384534		0.240165	0.183831	0.342668	0.121306	0.310641	0.344884	0.276397	-0.103802	0.246128	0.11756	0.308653	0.276626	-0.153715	-0.0936355	-0.393651	-0.3351	0.337164	0.290767	-0.171831	-0.135829		-0.0200313	-0.284611	0.570428	0.403593	0.359265	0.651202	0.501987
	0.0892181	0.0498275	0.116152	0.0952782	0.156216	-0.0437674	0.334989	0.0602643	-0.2084	-0.20739	-0.0683445	0.20638	-0.0488175	0.0962883	-0.110765	0.237354	0.271358	-0.0114469	-0.0696911	-0.0730579		-0.0185911	-0.0056398	0.230828	-0.109618	-0.235292	-0.100726	-0.066759	0.2388	0.651718	0.755549	0.54425	0.437038	-0.0250392	-0.201949	0.0405625	0.455832	0.550661	0.299258	0.0195648	0.0559203		0.0835745	-0.0191631	0.0324243	-0.0533361	-0.104705	-0.0357031	-0.105579
	0.141466	0.404531	0.189756	0.270101	0.403611	0.968534	0.473034	0.298018	0.694477	0.544595	0.334373	0.372936	0.00298937	-0.276701	-0.343318	-0.760359	-0.376201	-0.385422	-0.437644	-0.263387		-0.21017	-0.239492	-0.0848053	-0.168908	-0.241862	-0.0411736	-0.258542	-0.258542	-0.302964	0.0230888	0.0452997	-0.105436	0.214296	-0.236331	-0.269604	-0.267233	-0.0768164	-0.0260737	-0.115707	0.0230888		0.121943	0.123977	0.090338	0.12235	-0.101732	0.120315	0.153954
	-0.0973437	-0.162045	0.0569781	-0.115122	-0.0158839	-0.20824	0.00466317	-0.128966	-0.128383	0.15403	0.00116579	0.0561038	-0.160005	-0.228933	-0.110896	0.125614	0.143393	-0.0340994	0.0872888	-0.165834		0.260872	0.260502	0.0354391	0.260133	0.356606	0.261733	0.22814	0.0670637	-0.0627568	0.00184579	0.0995496	0.390323	0.487165	1.22733	0.90579	1.13159	1.96921	1.35641	1.35739	1.35616		0.116703	-0.23658	-0.207638	-0.0265149	0.038652	-0.049482	0.150873
	-0.335974	-0.0138446	-0.108861	-0.0874325	-0.447083	-0.201099	0.0101409	-0.190429	0.100836	-0.068782	0.0448847	0.064417	-0.10476	-0.143825	-0.299863	-0.879616	-0.68394	-0.783409	-0.503916	-0.424553		-0.205177	-0.134939	-0.320648	-0.277068	-0.2938	-0.153135	-0.235142	-0.243603	-0.059358	-0.412771	-0.502476	-1.0666	-0.958317	-1.4739	-0.948202	0.135576	1.22635	0.573031	0.293355	0.39502		-0.0954812	-0.0534032	-0.139493	-0.139217	-0.271804	0.514328	0.312961
	-0.0242099	-0.169025	0.0564076	-0.0833294	-0.352597	-0.206006	-0.0819981	-0.0111435	-0.184064	-0.281939	-0.103496	-0.477295	-0.128495	-0.0242099	-0.00118338	0.309946	-0.414379	-0.180761	-0.0175534	-0.330458		-0.117256	0.183396	-0.267827	0.243575	-0.0872886	0.0436851	-0.0422153	-0.0485844	-0.29167	-0.233368	-0.289302	-0.383939	0.280156	-0.357973	0.25468	-0.0419704	0.166902	0.355687	0.29763	0.267418		-0.211403	-0.0182835	-0.160933	-0.152982	-0.193548	-0.440185	-0.297155
	0.0890703	0.0674169	0.0441257	-0.0706922	-0.0232911	0.0224723	0.0449446	0.0674169	-0.0465822	-0.0232911	-0.0249288	-0.103809	0.49348	0.242919	0.587646	1.02608	0.256748	-0.711562	-0.112179	-1.30448		0.506107	0.411196	0.398044	0.348585	0.381438	0.096817	-0.0574713	-0.364473	-0.412743	-0.666059	-0.863589	-1.15595	-0.414484	-0.651222	-0.587948	0.0412246	-0.0466954	0.176282	0.0828637	-0.284925		-0.183501	-0.00769878	0.194057	-0.19739	0.313586	0.0549233	-0.0842104
	0	0	0.123092	0	-0.127577	0.123092	0.114121	-0.132062	-0.132062	0	-0.255153	0.123092	0	-0.259638	0.114121	0.196847	0.214787	0.602002	-0.0134554	0.975762		0.733725	0.945461	1.4154	1.28961	1.04954	1.0205	0.545245	0.883607	0.214358	0.64729	0.416488	0.0933943	-0.402005	-0.26271	0.54527	1.41969	1.90075	2.05512	1.95388	1.64517		-0.0464815	0.441862	0.0510885	-0.243843	-0.263258	0.0702569	-0.104234
	-0.0426381	-0.0358126	0.0656003	0.072805	0.220016	0.183108	0.0150834	-0.0596596	-0.182476	0.00884783	-0.0658953	-0.0802624	0.0374137	-0.351849	-0.249298	-0.151635	0.105121	-0.147674	0.390863	0.518019		0.185702	0.173399	-0.125566	0.126606	-0.267964	-0.0312767	0.149069	-0.055331	0.0637164	-0.064359	-0.0996448	-0.235065	0.0787733	-0.530664	-0.152619	-0.313685	0.37933	0.414003	0.0836392	-0.477567		-0.000110613	-0.0569654	-0.127923	-0.11382	-0.265857	-0.366791	-0.142469
	0.186707	-0.255754	-0.131047	-0.0457961	0.133161	0.118365	0.211014	0.0908877	0.131752	0.000704555	0.294504	0.345937	0.207844	0.23814	-0.163809	-0.467473	-0.11132	-0.466416	-0.280061	-0.329027		-0.141996	-0.677517	-0.51778	-0.532847	-0.619826	-0.334701	-0.310825	-0.431902	-0.180908	0.0507713	-0.220733	-0.605041	-0.408373	-0.298934	0.0555528	0.373361	0.254549	0.352348	0.322212	-0.0189056		-0.406168	-0.488555	-0.111619	0.00947763	0.0362548	-0.450188	-0.150843
	-0.0759253	0.0343867	-0.129456	0.0700738	0.0343867	-0.00195051	0.015893	0.0350369	0	-0.0184937	-0.0739748	-0.0587319	0.0343867	-0.1486	-0.0970197	-0.100921	-0.0123532	0.0840163	-0.0447894	-0.0249954		0.0394966	-0.0776963	0.160934	-0.0127332	0.18758	0.107643	0.0416188	-0.130987	0.0139122	0.0426799	-0.0468064	-0.0478676	0.120494	-0.0819408	0.0288856	0.0959709	0.0980931	0.351697	0.0938487	0.420904		-0.237244	-0.12754	-0.0752304	-0.217373	-0.548794	-0.117189	-0.236504
	0	0	0	0	-0.0102288	0	0	0	0	0.00986921	-0.0102288	-0.0346421	0.0143443	0.0351615	0.0263712	0.0161423	0.116273	-0.0053941	0.0446711	0.0651288		-0.395599	-0.277205	-0.282446	0.00856074	0.192238	0.0622546	0.164867	0.163819	0.3401	0.340624	0.0932946	-0.0293511	0.0243428	0.0517138	0.546955	0.465425	0.318087	1.22954	0.521215	0.777513		0.327997	0.206287	0.397722	0.283026	0.264048	0.343262	0.424539
	0.00538136	0.209275	0.238374	0.0948714	0.276509	0.0671009	-0.0376031	0.43775	0.151741	0.0515548	-0.0996548	0.250931	0.342414	-0.0767342	0.0186022	0.0841751	0.31265	0.241231	-0.21087	0.180176		0.269943	-0.273474	-0.147948	-0.129057	-0.240813	0.149537	-0.161719	0.377638	0.0291306	-0.0729147	0.433251	0.251582	0.130646	0.167898	0.83331	1.60483	0.702664	1.53085	1.6329	1.31652		0.425324	0.186704	0.258553	0.3584	0.0275295	0.118794	0.456934
	-0.659626	-0.688128	-0.659626	0	-0.908003	0.191373	0.162871	-1.31925	0	-0.468253	-0.219875	0	-0.219875	-0.659626	-1.81601	-1.71014	-0.781779	-0.419392	-0.802138	-0.228019		-0.108249	0.0287153	-0.0709005	0.228682	0.0708393	0.312562	-0.56249	0.0495936	-0.29848	-0.135862	0.0348992	-0.227335	-0.494896	-0.365707	-0.436302	-0.273316	-0.412056	-0.194395	-0.218824	-0.610614		-0.0204258	-0.0689604	0.162657	0.672739	-0.209879	0.12143	-0.178023
	0.194746	0.0229113	-0.03809	0.0544143	-0.057851	0.139759	-0.111692	0.0922179	0.117707	0.00400947	0.0435314	0.0799031	-0.0942226	0.0736025	0.124294	0.0286391	-0.137468	-0.178994	0.125726	0.205629		-0.0865359	0.260599	0.0281845	0.311538	0.0122391	0.14924	0.242283	0.222977	-0.010817	-0.0290033	-0.106101	-0.0925262	0.394756	0.242671	0.131183	0.014868	0.204187	0.417553	0.247412	0.151007		-0.242979	-0.150288	0.0268371	-0.0107348	-0.195704	0.0134185	-0.0487196
	0.0299948	0.00249956	-0.0204964	-0.0319944	0.0414928	-0.0204964	0.0184968	-0.0159972	-0.0159972	-0.0159972	0.011498	0	-0.0204964	-0.0474917	0.0414928	0.0529908	-0.0474917	0.121979	0.0279951	-0.00199965		0.0104055	-0.0891089	0.234597	0.329192	-0.143785	-0.173866	0.14492	0.0601627	-0.00435139	0.0251624	0.124677	-0.308381	0.175002	0.115406	0.0355679	0.867251	0.568708	0.991927	0.812575	0.812575		0.299269	0.454214	0.064195	0.243618	0.458832	0.340372	0.0115459
	-0.052323	0.104646	-0.0248083	0.0843484	-0.0626974	0.0685612	0.265675	0.137574	0.322959	0.0622464	-0.0712676	0.501128	-0.0433018	-0.0157871	-0.0514209	0.276951	-0.0505188	0.352278	-0.0843484	0.339198		0.220971	0.129514	0.14677	0.410181	0.129514	0.176711	0.0616554	0.14593	0.00979397	-0.122984	0.0139914	-0.208099	0.182634	0.204974	0.467173	0.376555	0.296058	0.453694	0.178064	0.407336		-0.0571742	0.0926797	0.440947	0.198152	0.256631	0.097379	0.380117
	-0.0624282	0.20784	0.125618	-0.40959	0.202511	0.270269	-0.187285	0.0236009	0.0510084	-0.153787	-0.534447	0.12105	0.286256	-0.31747	-0.28245	0.0152264	-0.073848	0.0342594	-0.370001	0.251997		0.0521842	-0.184658	0.0664737	0.179921	0.359684	-0.0141316	0.401763	-0.110447	-0.0804474	0.245526	-0.123316	-0.0755526	-0.0919737	-0.235342	-0.177553	0.125684	0.670737	0.83629	0.813474	0.279868		-0.215532	0.043518	0.0118311	-0.058024	0.091357	-0.061419	-0.0536002
	-0.0205733	0.0593237	-0.183173	-0.224962	0.159385	0.0502059	-0.0174756	-0.00777344	0.192349	0.209123	-0.300593	0.0983078	-0.00835791	0.167041	0.250328	0.153949	0.259621	0.675471	-0.0713053	0.348636		-0.366514	-0.221052	-0.143557	0.130121	-0.312771	-0.0227326	-0.347789	-0.0473706	-0.0880724	0.169608	-0.326732	-0.0854115	-0.162315	0.0297626	0.303211	0.494139	0.225486	0.555011	0.703134	0.439837		-0.0585714	0.22409	0.0696349	0.280058	0.319973	0.185259	0.107381
	0.0559729	0.231249	-0.105113	0.476689	-0.846294	-0.308114	-0.234928	-0.298653	-0.0331107	0.581146	-0.315209	-0.479843	-0.108661	-0.619118	-0.698216	-0.80622	-0.986226	-0.463419	-0.947334	-1.17806		-0.147315	-0.175331	-0.206447	-0.148348	-0.297729	-0.0943823	-0.265579	-0.321612	-0.352728	-0.381778	-0.0435169	-0.27178	-0.0424835	-0.263513	-0.381778	-0.406694	-0.0103338	0.132847	0.129747	0.189913		0.241778	-0.0495337	0.016065	0.220893	-0.0369494	0.197064	0.163863
	0.0163158	-0.176439	-0.122179	-0.0633661	-0.112693	-0.0656427	-0.153293	-0.117626	-0.145325	0.0645044	-0.205276	-0.0994127	0.0887885	-0.124456	0.03377	0.127112	-0.118005	0.120282	0.141151	0.024284		0.215166	0.461689	-0.039345	0.25628	0.177211	0.581555	0.168653	0.341285	0.239386	-0.265974	-0.383504	0.0839319	-0.196283	-0.267332	0.15037	0.00628384	0.0876264	0.335001	0.35559	0.0916367		-0.124186	0.0680002	-0.0254884	0.115721	-0.0973956	0.0444652	0.116372
	-0.140252	0.488837	-0.100074	-0.066592	-0.0524551	0.158109	-0.0383183	-0.083333	0.24107	-0.239582	-0.181547	-0.178943	0.0911454	0.295386	0.066592	-0.0535712	-0.173734	-0.0394344	0.287201	-0.256695		-0.0182052	-0.420615	-0.316053	-0.498917	-0.412696	-0.16317	-0.522131	-0.302585	0.115119	-0.173525	0.142055	0.0827694	0.176909	0.0441933	0.526733	0.0282891	0.580536	0.142664	0.728547	0.00994857		-0.0879124	-0.281507	-0.162264	-0.269816	-0.148235	-0.177695	-0.465748
	0.163937	0.124146	-0.102901	0.0674136	0.271611	0.551164	0.350214	0.120898	0.283036	0.262534	-0.0845898	-0.284444	0.101375	-0.0460901	0.114091	-0.103683	0.217735	0.0552064	-0.218126	-0.130563		-0.253474	0.0744186	0.108584	0.165412	-0.187061	0.106667	0.262157	0.156166	0.495222	0.52747	0.199577	0.326653	0.0118393	0.129331	-0.0753207	-0.05074	0.37198	0.0632558	0.978605	0.0252572		0.48782	0.969704	0.225998	0.391403	-0.507677	0.640328	0.474924
	-0.026458	0.0676149	0	0.0676149	0.0676149	0.0676149	0.0411569	0.27046	0.0676149	0.202845	0.13523	0.0676149	0.202845	0	-0.026458	0	0.0676149	-0.094073	0.338075	0.0676149		0.0501315	-0.0401052	0.378206	0.0652426	0.149893	0.0519935	-0.547436	0.0878017	-0.417452	0.128981	-0.049845	-0.243997	0.323348	0.116377	0.142875	0.267272	-0.0742662	0.41029	0.529102	0.284031		-0.21126	0.258518	0.0380758	-0.136219	-0.201901	-0.30911	-0.161369
	0.0640443	0.291607	0.0629624	0.38789	0.815374	1.08583	0.664351	0.467566	0.65932	0.346077	0.309024	0.0411636	0.290904	-0.0831926	0.253743	-0.29231	0.123058	0.054416	-0.130631	0.110401		-0.253977	-0.289985	-0.048626	-0.0826421	-0.200629	-0.121971	-0.107951	-0.177976	0.0413949	0.00273014	0.0574068	-0.107287	-0.235309	-0.200629	0.146764	-0.125291	-0.272645	-0.187273	0.0700982	0.0167498		-0.0247432	-0.0593837	-0.0526355	-0.105946	-0.102572	-0.105946	0.021819
	-0.248974	-0.205084	-0.00239398	-0.00239398	-0.130073	-0.327177	-0.24259	0.00319197	-0.0845872	0.153215	-0.412562	0.0694254	-0.0702234	0.101345	-0.219448	-0.0790013	-0.0694254	-0.135659	0.0853852	0.197104		-0.224904	-0.200842	-0.594459	-0.429043	-0.481656	-0.237601	-0.255349	-0.457524	-0.411856	0.193476	-0.0670643	0.0419502	0.172571	-0.112101	0.243564	0.00203438	0.0350053	0.119327	-0.0239215	0.368433		-0.219125	-0.178478	-0.0307648	-0.0368759	-0.267594	-0.1379	0.299477
	-0.0262222	-0.181289	-0.147621	0.032373	0.0896733	-0.162189	0.273876	0.135643	-0.166721	0.114277	0.123341	0.000971191	-0.00161865	-0.148916	0.0310781	0.0770478	0.251215	-0.0961479	0.327615	0.235352		-0.712423	-0.193996	-0.0257419	-0.24265	0.267771	0.205038	-0.306557	0.232781	0.174741	-0.0886819	0.360387	-0.0769497	-0.0746032	-0.374949	-0.153347	0.0692202	-0.0304348	0.359214	0.36294	0.312906		-0.348029	-0.207729	0.435645	-0.0297779	0.0751605	0.256548	-0.208875
	0.0999067	-0.00694216	-0.0395401	0.0673087	-0.14005	0.235128	0.0265613	0.119828	0.181703	-0.226073	-0.310888	-0.214603	0.0748546	-0.0226375	0.156349	0.00875316	-0.234524	0.00845132	-0.142767	0.0811931		-0.0430403	-0.447852	-0.140542	-0.101414	0.100463	0.431936	-0.177343	0.277277	-0.162379	0.078308	0.283992	0.082115	-0.339669	0.486504	0.642221	1.00547	0.889041	0.921137	1.04079	0.362723		-0.244502	-0.125804	-0.0135655	-0.0633057	0.236751	0.202514	-0.161171
	-0.204897	0.120685	-0.0662621	0.23946	-0.269822	-0.109227	-0.232586	-0.0633977	-0.0122213	-0.0429653	0.131951	-0.0368547	0.125459	-0.0996796	0.0437292	0.0641616	-0.169761	0.11171	-0.25149	-0.102544		-0.116119	-0.101039	-0.25134	-0.481919	-0.0502176	-0.369469	-0.253903	-0.676053	-0.316235	-0.303568	-0.312968	-0.591804	-0.408477	-0.411041	-0.423708	-0.291906	-0.226005	-0.416017	0.103502	-0.27582		0.0116808	-0.252022	-0.506817	-0.0903197	-0.458383	-0.385525	-0.265178
	0.140987	-0.0655121	0.0132836	0.0431715	-0.0652102	0.24333	-0.26235	0.0670216	-0.0736633	0.0332089	-0.111703	-0.161516	-0.163629	-0.0582665	0.0344165	-0.222801	0.0522285	0.0425677	0.0307937	0.16212		-0.984241	-0.810977	-0.770812	-0.406061	-0.394211	-0.23481	0.0581645	-0.477279	0.0386832	0.275869	-0.128068	-0.102605	-0.474428	-0.586061	-0.00765837	0.495027	0.300549	0.806002	0.811564	0.652695		-0.19968	0.212892	0.0490708	-0.174013	0.201568	0.0947443	0.029065
	-0.256914	-0.151099	0.0227559	-0.101264	-0.0166118	-0.0450567	-0.105815	0.080556	-0.194336	-0.0632615	-0.203893	-0.2601	-0.0562071	-0.0948922	0.024804	-0.136308	0.0227559	-0.0493804	0.195473	0.615093		-0.536545	-0.110324	-0.111418	0.0561041	-0.0674708	-0.280581	-0.149834	-0.325622	0.234628	-0.0169589	-0.180104	-0.271281	-0.37893	-0.230616	0.648813	0.433515	0.370907	0.658782	0.66869	1.03011		-0.311643	-0.437322	-0.630451	-0.324981	-0.515061	-0.397233	-0.342586
	0.174204	0.1562	0.376247	0.180038	-0.128527	0.470601	-0.00116692	0.32757	0.250053	0.134862	0.118192	-0.0665142	-0.0111691	-0.254554	-0.218213	-0.224715	-0.271225	0.26389	0.299064	0.28106		-0.341545	-0.20588	-0.306979	0.0327618	-0.252857	-0.366297	-0.26195	0.109759	0.315134	0.255094	0.165108	0.169005	0.0914299	0.163809	0.159912	0.439686	0.403172	0.510117	0.565538	0.681647		-0.0781646	0.00808599	0.101075	-0.13252	0.0557035	0.0772662	0.0125782
	-0.123717	0.151008	-0.0072775	0.0254712	-0.0327487	0.0673169	0.0673169	-0.0491231	0.234699	0.234699	0.0509425	0.143731	-0.0564006	0.00909687	0.167382	0.0254712	-0.0564006	-0.196492	0.02911	0.654975		-0.287306	-0.580834	-0.176303	-0.358829	-0.443583	-0.526263	-0.503733	-0.258983	-0.279653	-0.347456	-0.467757	0.0291812	-0.121517	-0.121731	-0.381573	-0.43407	-0.014233	-0.236453	0.145763	0.469474		-0.387086	-0.339448	-0.419842	-0.514621	-0.31018	-0.358316	-0.356822
	-0.195013	-0.0584086	-0.0617463	0.0955994	-0.0302771	0.10299	-0.0202642	-0.090593	-0.0286083	0.00691367	-0.075812	0.090593	0.184047	0.143518	0.140419	0.073428	-0.0657991	0.101083	0.114195	0.308731		-0.550283	-0.502883	-0.241011	-0.69379	-0.661889	-0.599125	-0.418896	-0.397269	-0.297783	-0.291925	-0.751733	-0.187483	0.10656	-0.286203	-0.221095	-0.377218	-0.224204	-0.212354	-0.070154	0.47301		-0.237537	-0.350205	-0.0999472	-0.0480266	0.00960532	-0.0682756	-0.122013
	-0.153988	-0.197341	-0.397987	-0.083402	0.101624	0.230181	-0.128757	-0.374258	-0.382067	0.347425	-0.211659	-0.0528646	-0.329903	-0.00650796	0.106931	0.0923129	0.994216	0.593726	-0.366849	-0.895895		-0.398684	-0.353633	-0.281135	-0.344467	-0.377548	-0.0298091	-0.0894014	-0.184178	-0.12713	0.0523478	-0.12861	-0.533838	-0.476816	-0.611035	-0.0957632	-0.268672	-0.192409	0.327329	-0.0407928	0.26353		0.694888	0.679113	0.554036	0.755631	0.90002	0.510191	0.211139
																						-0.0455724	-0.139042	0.167699	-0.237802	0.27326	0.0952137	-0.178453	0.126719	0.0741714	-0.339235	-0.199495	-0.291396	-0.074462	-0.245184	0.148285	0.414627	0.3894	0.594243	0.749212	0.752932		-0.26666	0.158247	0.218948	0.21326	0.39757	0.242804	0.599624
																						-0.407799	-0.18458	-0.210236	-0.512453	-0.333525	-0.507861	-0.366334	-0.173364	-0.641615	-0.609203	-0.147708	-0.855869	-0.787866	-0.437164	-0.05926	-0.401175	-0.308532	-0.283891	-0.00145721	0.469752		-0.246544	0.145995	0.0636549	-0.0891486	-0.305449	-0.055896	-0.292148
																						-0.0745366	0.0275994	0.234323	0.218753	0.0267823	0.248713	0.179805	0.0144806	0.234777	0.0202456	0.139994	-0.128691	-0.326835	-0.229602	-0.255022	-0.0679545	0.0961441	0.300008	0.0936928	0.301687		0.424817	0.0297769	-0.111564	0.133798	-0.101638	0.249332	0.0587597
																						-0.271134	-0.555	-0.234136	-0.241352	-0.131388	-0.0433224	-0.0436567	0.327801	-0.249041	0.407899	0.175825	-0.126122	-0.315236	-0.227171	0.341676	0.0228452	0.226363	0.0519311	0.146739	0.285733		0.248641	0.677106	0.501634	0.413731	0.371035	-0.0105484	0.0177481
																						-0.391355	-0.0911111	-0.627641	-0.0428403	-0.0109213	-0.0737336	0.132202	0.166112	2.25443	3.22135	2.87078	0.924747	0.717545	1.14516	1.85619	3.12161	3.53227	5.00188	4.43476	5.04991		0.106827	-0.114524	-0.102209	-0.0246287	-0.019703	0.0489496	-0.187178
																						-0.06881	0.0711619	0.123105	0.222994	0.297079	0.202667	0.410642	0.00923962	-0.0171689	-0.169303	-0.0782176	-0.134092	-0.122837	0.345394	0.400664	0.00900443	0.333869	0.067634	0.0126667	0.412826		0.0767199	-0.116529	0.151457	0.259292	-0.0410291	0.156948	0.0980733
																						0.00119371	-0.0433318	-0.142888	-0.312216	-0.445195	-0.363605	-0.496286	-0.160256	-0.321407	-0.044048	-0.230029	-0.563433	-0.499211	-0.56767	-0.57161	-0.37411	-0.422276	-0.297175	-0.0561642	-0.171477		0.271991	0.00165512	0.533224	-0.00662048	0.22951	0.100686	-0.0364126
																						0.574397	0.160241	0.157797	0.373835	-0.0614536	0.204272	0.126482	0.198072	-0.389176	-0.161734	-0.0303648	-0.218391	-0.468278	-1.24378	-0.440493	-0.533669	0.0307721	0.274505	-0.0356141	0.695856
																						-0.0846242	0.10249	0.199126	0.298807	0.0474721	-0.0999182	0.21716	0.120524	0.153548	-0.0219597	0.0425659	-0.0412124	-0.0115381	-0.0148879	0.0511603	0.0777555	-0.00111659	0.0502467	-0.100189	0.225755
																						-0.182517	-0.0259167	0.131154	-0.04487	-0.0311525	-0.162673	-0.137594	-0.126704	-0.244507	-0.153668	-0.13995	-0.0831954	-0.111573	-0.180161	0.168537	0.0895306	0.139689	0.314247	-0.195763	0.0966511
																						0.39156	0.642426	0.723313	0.39053	0.345005	0.183025	0.389431	0.0294914	0.0829468	-0.177498	-0.158581	0.237236	0.318878	0.561779	0.488995	0.614582	0.480446	0.552716	0.759156	0.840317
																						0.37731	0.303302	0.57177	0.0288652	0.0457937	-0.270964	0.034508	-0.0740078	-0.168091	0.214536	0.291691	-0.148341	0.337484	0.288869	0.128917	0.32023	-0.242424	-0.302325	0.200754	0.737691
Mean Non-match	0.113653	0.146976	0.178752	0.174896	0.16147	0.141468	0.119808	0.0931414	0.066656	0.0610155	0.0675585	0.0805756	0.10786	0.122644	0.110928	0.0880468	0.0688743	0.0365325	0.0174677	0.00851857		0.0254079	0.0402837	0.0561763	0.0694167	0.0831726	0.0826148	0.0721581	0.0459649	0.0227915	-0.0120387	-0.0416919	-0.0469492	-0.021652	0.00159389	0.0162636	0.0367826	0.0437081	0.0312823	0.0154258	0.0143113		0.045636	0.063207	0.0795269	0.0906714	0.0982049	0.0979202	0.0922166
Mean Match	0.11701	0.157301	0.186961	0.167641	0.145907	0.127899	0.0990592	0.0738922	0.0608406	0.0612374	0.0662653	0.0813777	0.108889	0.12164	0.114723	0.0964934	0.0764522	0.0468825	0.0255533	0.0126588		0.0161705	0.0188875	0.0206453	0.0160253	0.00885517	0.00347718	-0.0105948	-0.0289447	-0.0429001	-0.0515875	-0.0569241	-0.0450647	-0.0245301	-0.00522985	0.00791172	0.0154194	0.0192488	0.0176656	0.0110319	0.00760742		0.0194064	0.0272377	0.0344919	0.0308939	0.0329101	0.0278811	0.0188121
[truncated: 33 more columns]

## Sheet: fig.3c
session_id	problem	non-match selective (%)
1	non-match A	4.63918
2	non-match A	13.6842
3	non-match A	11.7347
4	non-match A	18.6869
5	non-match A	26.699
6	non-match B	24.3781
7	non-match B	26.8293
8	non-match B	26.7327
9	non-match B	22.4771
10	non-match B	23.7864
11	non-match A'	18.4211
12	non-match A'	31.9249
13	non-match A'	16.9082
14	non-match A'	22.8571
15	non-match A'	22.0264

## Sheet: fig.4a,c
group	problem	delta_z_score non-match	delta_z_score cue-id
Exp	non-match A 1	0.0743089	-0.00962664
Exp	non-match A 1	-0.0490731	0.545061
Exp	non-match A 1	0.0332648	0.0198627
Exp	non-match A 1	-0.0418419	-0.0199288
Exp	non-match A 1	-0.00964871	-0.111884
Exp	non-match A 1	0.131242	-0.0346407
Exp	non-match A 1	0.0814644	0.227302
Exp	non-match A 1	-0.00999826	0.00245291
Exp	non-match A 1	0.0484001	0.0306339
Exp	non-match A 1	0.00233354	-0.0845383
Exp	non-match A 1	-0.0689665	-0.00263343
Exp	non-match A 1	0.210406	0.196878
Exp	non-match A 1	0.167808	0.184385
Exp	non-match A 1	-0.0834763	0.0368631
Exp	non-match A 1	0.108933	0.0720553
Exp	non-match A 1	-0.0995895	-0.0375887
Exp	non-match A 1	-0.1054	-0.213296
Exp	non-match A 1	-0.0749005	-0.312973
Exp	non-match A 1	0.0278163	-0.00257519
Exp	non-match A 1	0.110575	0.0624242
Exp	non-match A 1	-0.0192638	0.132779
Exp	non-match A 1	0.00076132	-0.0762051
Exp	non-match A 1	-0.0804523	0.129514
Exp	non-match A 1	-0.0420072	-0.257926
Exp	non-match A 1	0.0362381	-0.11535
Exp	non-match A 1	0.110982	0.00714165
Exp	non-match A 1	0.114088	-0.199386
Exp	non-match A 1	0.191364	0.0889541
Exp	non-match A 1	0.0143696	0.218943
Exp	non-match A 1	0.0798481	-0.0884107
Exp	non-match A 1	0.110545	-0.285895
Exp	non-match A 1	0.0522996	-0.209005
Exp	non-match A 1	-0.0521546	-0.00682035
Exp	non-match A 1	-0.00167889	0.247591
Exp	non-match A 1	0.0766001	0.0888594
Exp	non-match A 1	-0.00198036	-0.0511761
Exp	non-match A 1	0.0546806	0.138378
Exp	non-match A 1	0.078943	-0.0891015
Exp	non-match A 1	0.0210426	-0.00921865
Exp	non-match A 1	0.00150949	-0.0598452
Exp	non-match A 1	0.0418492	0.0640811
Exp	non-match A 1	0.0696174	0.0203297
Exp	non-match A 1	0.0955191	-0.0367383
Exp	non-match A 1	0.287376	0.162255
Exp	non-match A 1	0.361732	0.260039
Exp	non-match A 1	0.00596683	-0.0192912
Exp	non-match A 1	0.154155	0.0965928
Exp	non-match A 1	-0.0636233	0.256162
Exp	non-match A 1	-0.0377364	-0.0350502
Exp	non-match A 1	0.0852858	-0.0445356
Exp	non-match A 1	0.327491	0.0545672
Exp	non-match A 1	-0.0614952	0.271233
Exp	non-match A 1	-0.0411296	-0.265999
Exp	non-match A 1	0.12666	0.194232
Exp	non-match A 1	0.0285386	-0.0123204
Exp	non-match A 1	0.257779	0.239914
Exp	non-match A 1	0.0738074	-0.0492358
Exp	non-match A 1	-0.12148	-0.022441
Exp	non-match A 1	-0.0368248	0.0547928
Exp	non-match A 1	-0.0187244	-0.0247039
Exp	non-match A 1	-0.0216897	0.0222743
Exp	non-match A 1	0.0217881	-0.0410394
Exp	non-match A 1	-0.0681197	0.0648737
Exp	non-match A 1	-0.0699338	-0.0959144
Exp	non-match A 1	-0.0273923	0.062195
Exp	non-match A 1	-0.0200358	-0.0724065
Exp	non-match A 1	0.644629	0.333536
Exp	non-match A 1	0.367501	0.555227
Exp	non-match A 1	-0.0842112	0.0892254
Exp	non-match A 1	0.0158031	0.181463
Exp	non-match A 1	-0.0136608	0.257555
Exp	non-match A 1	0.0322256	0.131709
Exp	non-match A 1	-0.251991	-0.224012
Exp	non-match A 1	0.313569	-0.00856674
Exp	non-match A 1	0.152608	0.0917536
Exp	non-match A 1	0.154354	-0.307173
Exp	non-match A 1	-0.121106	-0.126558
Exp	non-match A 1	0.0834073	-0.327687
Exp	non-match A 1	-0.0551969	0.550427
Exp	non-match A 1	0.595732	0.262652
Exp	non-match A 1	0.134109	-0.0204651
Exp	non-match A 1	0.00577813	-0.0103824
Exp	non-match A 1	0.104556	0.0705856
Exp	non-match A 1	0.0961809	-0.0909166
Exp	non-match A 1	0.162868	0.0405898
Exp	non-match A 1	0.264247	-0.152064
Exp	non-match A 1	0.0829556	-0.0368756
Exp	non-match A 1	-0.116511	-0.0381519
Exp	non-match A 1	-0.0855626	-0.0538978
Exp	non-match A 1	0.0158727	-0.0224161
Exp	non-match A 1	-0.121502	-0.0751836
Exp	non-match A 1	0.0389771	0.0572344
Exp	non-match A 1	0.0319505	-0.21623
Exp	non-match A 1	0.150904	-0.204845
Exp	non-match A 1	-0.274886	-0.0515411
Exp	non-match A 1	-0.0612581	-0.0228478
Exp	non-match A 1	0.0574757	-0.0460618
Exp	non-match A 1	-0.0602827	-0.0828909
Exp	non-match A 1	-0.164998	0.00105438
Exp	non-match A 1	-0.0526892	0.0744101
Exp	non-match A 1	-0.0581498	-0.130626
Exp	non-match A 1	-0.061379	-0.102168
Exp	non-match A 1	-0.0785266	0.0228991
Exp	non-match A 1	0.0674295	-0.00245226
Exp	non-match A 1	-0.0920795	0.0911735
Exp	non-match A 1	-0.00591238	-0.149594
Exp	non-match A 1	-0.0230125	-0.0179183
Exp	non-match A 1	-0.0655826	-0.046799
Exp	non-match A 1	-0.0625328	0.103368
Exp	non-match A 1	0.00131175	0.075984
Exp	non-match A 1	0.0288693	-0.0814925
Exp	non-match A 1	0.0355463	0.135716
Exp	non-match A 1	-0.197561	-0.0160684
Exp	non-match A 1	0.0229337	0.0473145
Exp	non-match A 1	-0.0161867	0.0209993
Exp	non-match A 1	0.236384	0.0310761
Exp	non-match A 1	-0.274312	0.00587354
Exp	non-match A 1	-0.0587321	-0.0500802
Exp	non-match A 1	0.00197384	-0.00203751
Exp	non-match A 1	-0.0492457	0.0437776
Exp	non-match A 1	0.0494852	0.0134734
Exp	non-match A 1	-0.0289148	0.0306619
Exp	non-match A 1	0.00439271	0.0422409
Exp	non-match A 1	0.0954765	0.0499707
Exp	non-match A 1	0.00202051	-0.0310885
Exp	non-match A 1	0.0648439	0.117933
Exp	non-match A 1	0.0053347	0.0166399
Exp	non-match A 1	-0.15303	-0.0424088
Exp	non-match A 1	0.0129921	0.0131542
Exp	non-match A 1	-0.00538214	-0.0543129
Exp	non-match A 1	-0.00189856	0.0126696
Exp	non-match A 1	0.0167861	0.0169956
Exp	non-match A 1	-0.0252424	-0.0251406
Exp	non-match A 1	-0.115363	0.0187025
Exp	non-match A 1	-0.0292186	-0.00562799
Exp	non-match A 1	0.0335027	0.0337935
Exp	non-match A 1	0.090094	0.0107083
Exp	non-match A 1	0.152042	-0.124263
Exp	non-match A 1	-0.0765811	-0.0263812
Exp	non-match A 1	0.00652474	0.0634125
Exp	non-match A 1	0.067637	0.0229795
Exp	non-match A 1	-0.273226	0.166734
Exp	non-match A 1	0.238682	0.00566453
Exp	non-match A 1	0.0328305	0.00921954
Exp	non-match A 1	-0.0495981	-0.110471
Exp	non-match A 1	0.0994632	0.109995
Exp	non-match A 1	0.0728752	0.0171621
Exp	non-match A 1	-0.158912	-0.0853467
Exp	non-match A 1	-0.0781496	-0.218773
Exp	non-match A 1	-0.138798	0.0301388
Exp	non-match A 1	-0.00701928	-0.0727958
Exp	non-match A 1	0.0524887	0.100225
Exp	non-match A 1	0.0949977	-0.0597173
Exp	non-match A 1	0.00609714	-0.000910121
Exp	non-match A 1	0.229534	0.167981
Exp	non-match A 1	-0.0757911	0.0634335
Exp	non-match A 1	-0.387892	0.124165
Exp	non-match A 1	-0.028761	0.161724
Exp	non-match A 1	0.579158	0.588222
Exp	non-match A 1	0.298442	0.0478944
Exp	non-match A 1	0.227135	0.0146876
Exp	non-match A 1	0.00969085	0.185438
Exp	non-match A 1	-1.19404	-0.530593
Exp	non-match A 1	0.188136	-0.069828
Exp	non-match A 1	0.0909767	0.0273984
Exp	non-match A 1	-0.286652	-0.0875362
Exp	non-match A 1	0.171403	0.213515
Exp	non-match A 1	-0.175191	-0.0977808
Exp	non-match A 1	-0.228701	0.16931
Exp	non-match A 1	-0.0691316	0.0237103
Exp	non-match A 1	0.0475253	-0.0323665
Exp	non-match A 1	-0.133824	-0.0781088
Exp	non-match A 1	0.103116	0.123157
Exp	non-match A 1	0.232952	-0.187736
Exp	non-match A 1	0.102017	-0.16614
Exp	non-match A 1	0.0101245	0.107181
Exp
Exp	non-match A 5	0.385524	0.100955
Exp	non-match A 5	0.0103481	-0.00290164
Exp	non-match A 5	0.0542213	0.0822038
Exp	non-match A 5	0.287467	-0.184794
Exp	non-match A 5	-0.209258	0.101477
Exp	non-match A 5	0.350038	-0.120228
Exp	non-match A 5	-0.0756342	-0.216284
Exp	non-match A 5	0.442159	0.0558403
Exp	non-match A 5	-0.112742	-0.0382991
Exp	non-match A 5	0.0808373	-0.0326868
Exp	non-match A 5	-0.0443168	0.123398
Exp	non-match A 5	0.212981	0.0738461
Exp	non-match A 5	2.43992	-0.190115
Exp	non-match A 5	0.0721504	0.0636921
Exp	non-match A 5	0.139604	0.0744711
Exp	non-match A 5	-0.101137	0.0472426
Exp	non-match A 5	0.464631	0.0860846
Exp	non-match A 5	1.03263	-0.00192424
Exp	non-match A 5	0.125014	-0.0358865
Exp	non-match A 5	0.148452	-0.0289172
Exp	non-match A 5	-0.631139	-0.0389853
Exp	non-match A 5	-0.0672715	-0.0208836
Exp	non-match A 5	0.214333	0.0109707
Exp	non-match A 5	1.32821	0.0430334
Exp	non-match A 5	0.0884526	0.0955828
Exp	non-match A 5	0.424893	0.0336615
Exp	non-match A 5	-0.241513	0.000398434
Exp	non-match A 5	-0.167627	0.0869974
Exp	non-match A 5	-0.0678744	-0.130931
Exp	non-match A 5	-0.111028	0.0466192
Exp	non-match A 5	-0.107674	-0.16829
Exp	non-match A 5	0.160001	-0.220542
Exp	non-match A 5	0.6622	-0.168617
Exp	non-match A 5	-0.131857	0.257104
Exp	non-match A 5	0.0738711	0.0603537
Exp	non-match A 5	-0.233771	-0.0922385
Exp	non-match A 5	0.0872153	-0.0241557
Exp	non-match A 5	0.085122	-0.00804891
Exp	non-match A 5	-0.12635	0.0688351
Exp	non-match A 5	0.268832	-0.175236
Exp	non-match A 5	0.169215	0.109907
Exp	non-match A 5	0.049228	0.00999921
Exp	non-match A 5	-0.383846	-0.153377
Exp	non-match A 5	-0.00272038	-0.116827
Exp	non-match A 5	-0.00760743	0.421276
Exp	non-match A 5	0.672065	0.162701
Exp	non-match A 5	0.298616	0.0723447
Exp	non-match A 5	-1.30065	0.365215
Exp	non-match A 5	-0.553789	-0.149062
Exp	non-match A 5	0.901249	-0.247035
Exp	non-match A 5	0.125455	-0.0502662
Exp	non-match A 5	2.2054	-0.588395
Exp	non-match A 5	-0.0491808	0.00923758
Exp	non-match A 5	1.22489	-0.0547962
Exp	non-match A 5	0.0455367	-0.643087
Exp	non-match A 5	-0.0100613	-0.0100613
Exp	non-match A 5	0.365052	-0.151461
Exp	non-match A 5	0.0609449	0.0249309
Exp	non-match A 5	-0.248355	0.178787
Exp	non-match A 5	0.086355	0.127991
Exp	non-match A 5	0.260275	0.202359
Exp	non-match A 5	0.154841	0.0434449
Exp	non-match A 5	0.234222	0.0611892
Exp	non-match A 5	0.0926896	-0.0615697
Exp	non-match A 5	-0.138271	0.182855
Exp	non-match A 5	0.00551892	0.14083
Exp	non-match A 5	0.295716	-0.0182164
Exp	non-match A 5	0.0224151	0.0541927
Exp	non-match A 5	0.262884	0.0797326
Exp	non-match A 5	0.437286	-0.0780234
Exp	non-match A 5	-0.119392	-0.0100141
Exp	non-match A 5	-0.214657	0.255046
Exp	non-match A 5	0.370519	-0.0200185
Exp	non-match A 5	0.474059	0.298173
Exp	non-match A 5	-0.280786	0.122287
Exp	non-match A 5	-0.0423611	0.00642615
Exp	non-match A 5	-0.154478	0.224613
Exp	non-match A 5	0.0309099	0.0309099
Exp	non-match A 5	-0.323552	-0.193281
Exp	non-match A 5	0.169604	0.0320576
Exp	non-match A 5	0.00762691	-0.0551408
Exp	non-match A 5	-0.249506	0.0564256
Exp	non-match A 5	-0.0503641	0.0962397
Exp	non-match A 5	-0.286163	-0.00350256
Exp	non-match A 5	-0.220802	-0.0475864
Exp	non-match A 5	0.174258	0.142381
Exp	non-match A 5	0.232298	-0.0809154
Exp	non-match A 5	0.301322	-0.154138
Exp	non-match A 5	0.0104055	0.103774
Exp	non-match A 5	0.0643344	-0.211286
Exp	non-match A 5	-0.459675	-0.0418366
Exp	non-match A 5	-0.2035	0.111681
Exp	non-match A 5	-0.211701	-0.069443
Exp	non-match A 5	-0.0273456	-0.133956
Exp	non-match A 5	0.256524	-0.0853491
Exp	non-match A 5	0.0529756	-0.0858396
Exp	non-match A 5	0.0895598	-0.0553687
Exp	non-match A 5	-0.0749539	0.032671
Exp	non-match A 5	-0.00307648	-0.100049
Exp	non-match A 5	-0.072544	-0.0952241
Exp	non-match A 5	-0.401	-0.0741433
Exp	non-match A 5	-0.383218	-0.142658
Exp	non-match A 5	0.0123638	-0.0183124
Exp	non-match A 5	0.0442415	-0.0154977
Exp	non-match A 5	0.0187739	-0.163528
Exp	non-match A 5	0.364925	-0.0447237
Exp	non-match A 5	-0.194035	-0.0125994
Exp	non-match A 5	-0.0102228	-0.00187549
Exp	non-match A 5	-0.0528038	0.200211
Exp	non-match A 5	-0.0220722	-0.0377789
Exp	non-match A 5	0.355914	-0.134439
Exp	non-match A 5	-0.00978585	-0.14193
Exp	non-match A 5	0.176233	0.0152461
Exp	non-match A 5	-0.126935	0.0976979
Exp	non-match A 5	0.177101	-0.0202122
Exp	non-match A 5	-0.139222	-0.0571382
Exp	non-match A 5	0.357188	-0.0597618
Exp	non-match A 5	0.0957984	0
Exp	non-match A 5	0.0677348	0
Exp	non-match A 5	-0.282819	0.0898787
Exp	non-match A 5	-0.281329	-0.120765
Exp	non-match A 5	-0.412952	-0.0296947
Exp	non-match A 5	-0.0490917	-0.0239995
Exp	non-match A 5	0.0923098	0.0584924
Exp	non-match A 5	0.114936	-0.0193406
Exp	non-match A 5	-0.0790133	0.0595163
Exp	non-match A 5	1.07837	-0.0916311
Exp	non-match A 5	0.099205	0.179614
Exp	non-match A 5	0.801434	0.0406586
Exp	non-match A 5	0.101479	-0.0725294
Exp	non-match A 5	0.079936	0.137023
Exp	non-match A 5	-0.267336	-0.0718414
Exp	non-match A 5	0.130017	0.127879
Exp	non-match A 5	0.288161	-0.00170302
Exp	non-match A 5	-0.0690065	0.035359
Exp	non-match A 5	-0.323907	0.0140381
Exp	non-match A 5	-0.211273	-0.0444023
Exp	non-match A 5	0.436022	0.0648452
Exp	non-match A 5	0.0760458	0.117949
Exp	non-match A 5	0.730355	-0.0643112
Exp	non-match A 5	1.91622	-0.413496
Exp	non-match A 5	1.14007	-0.0286779
Exp	non-match A 5	0.734794	0.180993
Exp	non-match A 5	-0.186971	0.0148874
Exp	non-match A 5	0.027681	0.0631889
Exp	non-match A 5	0.221619	0.0304161
Exp	non-match A 5	0.1709	0.0672329
Exp	non-match A 5	0.218455	0.0994253
Exp	non-match A 5	-0.079294	0.00102254
Exp	non-match A 5	-0.208807	-0.00741144
Exp	non-match A 5	0.0416876	-0.0426695
Exp	non-match A 5	-0.0635096	0.0818803
Exp	non-match A 5	-0.570227	-0.16629
Exp	non-match A 5	-0.261313	-0.0165503
Exp	non-match A 5	-0.0434246	0.0492023
Exp	non-match A 5	0.078144	-0.0183
Exp	non-match A 5	-0.00441669	-0.0495052
Exp	non-match A 5	-0.162913	-0.00595435
Exp	non-match A 5	-0.277121	-0.034744
Exp	non-match A 5	-0.165522	-0.231407
Exp	non-match A 5	-1.25812	-0.282372
Exp	non-match A 5	-0.253692	0.0487233
Exp	non-match A 5	0.0338583	0.028569
Exp	non-match A 5	-0.388731	-0.0834434
Exp	non-match A 5	-0.174437	-0.0365122
Exp	non-match A 5	0.31132	0.0511002
Exp	non-match A 5	0.0806571	0.00480494
Exp	non-match A 5	-0.193812	0.0350271
Exp	non-match A 5	0.286138	-0.0143594
Exp	non-match A 5	-0.173136	0.121223
Exp	non-match A 5	-0.153148	-0.0833803
Exp	non-match A 5	0.293806	-0.134588
Exp
Exp	cue-id A 1	-0.182533	-0.17827
Exp	cue-id A 1	0.0462023	-0.051198
Exp	cue-id A 1	0.027195	-0.0219298
Exp	cue-id A 1	0.414958	-0.131018
Exp	cue-id A 1	-0.148776	-0.0287459
Exp	cue-id A 1	0.0726009	0.119913
Exp	cue-id A 1	0.531441	0.183873
Exp	cue-id A 1	0.278018	0.111245
Exp	cue-id A 1	-0.135594	0.0163564
Exp	cue-id A 1	-0.0790953	0.0201661
Exp	cue-id A 1	0.772243	0.211695
Exp	cue-id A 1	0.922527	0.152802
Exp	cue-id A 1	0.6293	-0.0621016
Exp	cue-id A 1	0.615934	0.338747
Exp	cue-id A 1	0.952408	0.124542
Exp	cue-id A 1	0.190657	-0.0429167
Exp	cue-id A 1	1.16727	0.344287
Exp	cue-id A 1	-0.595756	-0.316183
Exp	cue-id A 1	0.0398806	0.0397064
Exp	cue-id A 1	0.198168	0.0784218
Exp	cue-id A 1	0.114197	0.188969
Exp	cue-id A 1	0.251035	0.0133605
Exp	cue-id A 1	0.10256	-0.0952018
Exp	cue-id A 1	1.16094	0.431444
Exp	cue-id A 1	-0.157727	-0.0282585
Exp	cue-id A 1	0.237544	0.0288169
Exp	cue-id A 1	0.233922	0.100705
Exp	cue-id A 1	-0.029836	0.191827
Exp	cue-id A 1	0.390996	0.0396868
Exp	cue-id A 1	-0.155929	-0.131677
Exp	cue-id A 1	0.307516	0.167295
Exp	cue-id A 1	-0.0105773	-0.0425121
Exp	cue-id A 1	-0.0304795	0.232342
Exp	cue-id A 1	0.00597607	-0.00464956
Exp	cue-id A 1	-0.120532	0.0137334
Exp	cue-id A 1	0.045778	0.000504931
Exp	cue-id A 1	0.0341046	-0.0538327
Exp	cue-id A 1	0.0881611	0.0604678
Exp	cue-id A 1	-0.049596	-0.118279
Exp	cue-id A 1	0.0124727	0.0838184
Exp	cue-id A 1	0.0937029	-0.123915
Exp	cue-id A 1	-0.080434	-0.24132
Exp	cue-id A 1	0.103051	-0.0474258
Exp	cue-id A 1	0.412339	0.588541
Exp	cue-id A 1	0.233341	0.409183
Exp	cue-id A 1	1.0741	0.267342
Exp	cue-id A 1	-0.591546	-0.0737174
Exp	cue-id A 1	0.466802	0.220173
Exp	cue-id A 1	0.861776	0.42602
Exp	cue-id A 1	0.698181	0.311048
Exp	cue-id A 1	0.265646	-0.0438343
Exp	cue-id A 1	0.473771	0.0639861
Exp	cue-id A 1	1.01608	0.431699
Exp	cue-id A 1	1.1538	0.392273
Exp	cue-id A 1	0.135924	0.0133314
Exp	cue-id A 1	0.0374316	-0.167371
Exp	cue-id A 1	0.0296025	-0.0176539
Exp	cue-id A 1	-0.140052	-0.132972
Exp	cue-id A 1	-0.138173	-0.131741
Exp	cue-id A 1	-0.0707781	-0.386453
Exp	cue-id A 1	-0.101072	-0.214755
Exp	cue-id A 1	-0.0587801	0.00846787
Exp	cue-id A 1	0.0472147	0.434612
Exp	cue-id A 1	0.257908	0.573401
Exp	cue-id A 1	0.0222915	0.24953
Exp	cue-id A 1	-0.166065	-0.223019
Exp	cue-id A 1	-0.0610472	-0.0597797
Exp	cue-id A 1	-0.000132958	-0.104431
Exp	cue-id A 1	0.0303198	-0.0831842
Exp	cue-id A 1	-0.296174	-0.139479
Exp	cue-id A 1	-0.561029	-0.398418
Exp	cue-id A 1	0.0539772	-0.251112
Exp	cue-id A 1	-0.211565	-0.287504
Exp	cue-id A 1	-0.282469	-0.128025
Exp	cue-id A 1	-0.05795	-0.234516
Exp	cue-id A 1	-0.0549856	0.230745
Exp	cue-id A 1	0.708587	0.293574
Exp	cue-id A 1	1.01335	0.416198
Exp	cue-id A 1	-0.400291	-0.134625
Exp	cue-id A 1	0.426809	0.136221
Exp	cue-id A 1	0.727452	0.379049
Exp	cue-id A 1	-0.397547	-0.361823
Exp	cue-id A 1	-0.0881104	-0.0891288
Exp	cue-id A 1	1.49695	0.717626
Exp	cue-id A 1	-0.0379519	0.023262
Exp	cue-id A 1	-0.210761	0.0164543
Exp	cue-id A 1	-0.19592	-0.216998
Exp	cue-id A 1	-0.0401658	0.163367
Exp	cue-id A 1	1.35417	0.621987
Exp	cue-id A 1	1.36057	0.775705
Exp	cue-id A 1	-0.0487924	0.172614
Exp	cue-id A 1	-0.566676	-0.324392
Exp	cue-id A 1	0.00612095	-0.0824869
Exp	cue-id A 1	0.188343	-0.137485
Exp	cue-id A 1	-0.195283	-0.0594876
Exp	cue-id A 1	0.278912	-0.0291413
Exp	cue-id A 1	0.149025	-0.0440112
Exp	cue-id A 1	0.132973	0.0544987
Exp	cue-id A 1	0.0160228	-0.0398832
Exp	cue-id A 1	0.0582461	0.144578
Exp	cue-id A 1	0.53163	0.251774
Exp	cue-id A 1	0.301169	0.0246033
Exp	cue-id A 1	0.135625	0.0959883
Exp	cue-id A 1	-0.288925	-0.0388435
Exp	cue-id A 1	-0.142566	-0.0349394
Exp	cue-id A 1	-0.217202	-0.182354
Exp	cue-id A 1	-0.38301	0.23399
Exp	cue-id A 1	0.791841	0.697492
Exp	cue-id A 1	-0.361741	-0.153703
Exp	cue-id A 1	2.49523	2.7784
Exp	cue-id A 1	0.0961654	-0.161401
Exp	cue-id A 1	-0.347423	-0.205276
Exp	cue-id A 1	-0.00767812	-0.0189567
Exp	cue-id A 1	-0.121743	-0.202142
Exp	cue-id A 1	-0.425747	-0.393665
Exp	cue-id A 1	-0.22312	0.0639485
Exp	cue-id A 1	-0.444293	-0.448488
Exp	cue-id A 1	-0.127805	-0.196898
Exp	cue-id A 1	-0.466811	-0.32362
Exp	cue-id A 1	-0.0577546	-0.223274
Exp	cue-id A 1	0.45266	-0.166961
Exp	cue-id A 1	0.0235861	-0.0110975
Exp	cue-id A 1	-0.111464	-0.166548
Exp	cue-id A 1	0.468775	0.296353
Exp	cue-id A 1	-0.133339	0.00315286
Exp	cue-id A 1	0.311481	0.424896
Exp	cue-id A 1	0.15697	0.0692373
Exp	cue-id A 1	-0.0520984	0.023077
Exp	cue-id A 1	-0.00945752	-0.00539298
Exp	cue-id A 1	1.68971	2.04458
Exp	cue-id A 1	-0.0602873	0.095853
Exp	cue-id A 1	0.31463	0.420882
Exp	cue-id A 1	0.00607536	0.0227001
Exp	cue-id A 1	0.0487704	0.171945
Exp	cue-id A 1	0.317441	0.135299
Exp	cue-id A 1	0.143311	-0.0151895
Exp	cue-id A 1	0.561808	0.296446
Exp	cue-id A 1	-0.16111	-0.166967
Exp	cue-id A 1	-0.102128	0.0356522
Exp	cue-id A 1	0.0186427	-0.084749
Exp	cue-id A 1	-0.0202418	0.0936872
Exp	cue-id A 1	-0.00159043	-0.251397
Exp	cue-id A 1	0.0407993	0.084415
Exp	cue-id A 1	0.494786	0.232635
Exp	cue-id A 1	0.139092	0.140106
Exp	cue-id A 1	-0.0679166	-0.00996186
Exp	cue-id A 1	-0.0673117	-0.0793214
Exp	cue-id A 1	0.0140463	-0.125332
Exp	cue-id A 1	0.0920761	-0.020882
Exp	cue-id A 1	0.00394926	-0.0559412
Exp	cue-id A 1	-0.0818481	-0.061018
Exp	cue-id A 1	0.0247855	-0.117495
Exp	cue-id A 1	0.0318034	-0.0268324
Exp	cue-id A 1	0.0978006	-0.0466829
Exp	cue-id A 1	-0.161902	0.0700018
Exp	cue-id A 1	0.199944	0.029205
Exp	cue-id A 1	0.0189167	0.0152932
Exp	cue-id A 1	-0.0227591	0.0729997
Exp	cue-id A 1	0.0154208	0.0463977
Exp
Exp	cue-id A 5	-0.0988845	-0.0289196
Exp	cue-id A 5	0.0139263	-0.0401291
Exp	cue-id A 5	-0.0594739	0.0224567
Exp	cue-id A 5	0.204659	-0.341409
Exp	cue-id A 5	0.0577937	0.0669986
Exp	cue-id A 5	0.0416505	0.432479
Exp	cue-id A 5	0.141496	-0.0954214
Exp	cue-id A 5	0.212208	0.526027
Exp	cue-id A 5	0.0739722	0.0310019
Exp	cue-id A 5	0.0238971	1.34717
Exp	cue-id A 5	0.181161	-0.0200298
Exp	cue-id A 5	-0.0578315	-0.178778
Exp	cue-id A 5	0.057687	0.415618
Exp	cue-id A 5	0.14922	1.69085
Exp	cue-id A 5	0.0207141	0.668464
Exp	cue-id A 5	0.0386115	0.315496
Exp	cue-id A 5	0.0116429	1.90077
Exp	cue-id A 5	0.0558644	-0.138263
Exp	cue-id A 5	-0.171177	-0.743618
Exp	cue-id A 5	-0.0241737	-0.313201
Exp	cue-id A 5	0.00596718	-0.247323
Exp	cue-id A 5	0.00884493	0.476257
Exp	cue-id A 5	0.11279	1.24156
Exp	cue-id A 5	0.117952	1.28961
Exp	cue-id A 5	-0.139025	-0.340319
Exp	cue-id A 5	0.11081	0.13867
Exp	cue-id A 5	0.0677154	0.0707836
Exp	cue-id A 5	0.164543	0.282007
Exp	cue-id A 5	0.046593	0.48954
Exp	cue-id A 5	0.0311379	0.238797
Exp	cue-id A 5	-0.0093431	0.0875996
Exp	cue-id A 5	0.100103	-0.0976536
Exp	cue-id A 5	-0.00975758	0.107881
Exp	cue-id A 5	0.126768	-0.22338
Exp	cue-id A 5	0.0656026	0.192537
Exp	cue-id A 5	-0.0426682	-0.0291261
Exp	cue-id A 5	-0.104152	0.167474
Exp	cue-id A 5	-0.170601	-0.297499
Exp	cue-id A 5	0.0226055	0.0855415
Exp	cue-id A 5	0.16413	0.181876
Exp	cue-id A 5	-0.0422456	-0.311341
Exp	cue-id A 5	0.016253	-0.315297
Exp	cue-id A 5	-0.00358994	-0.507083
Exp	cue-id A 5	0.16712	-0.13216
Exp	cue-id A 5	0.0457786	0.00226531
Exp	cue-id A 5	0.199797	0.977273
Exp	cue-id A 5	0.585563	0.118118
Exp	cue-id A 5	-0.119783	0.59278
Exp	cue-id A 5	0.282164	-0.870286
Exp	cue-id A 5	0.186008	0.84918
Exp	cue-id A 5	0.108282	-0.255957
Exp	cue-id A 5	0.198921	-0.607311
Exp	cue-id A 5	0.610049	0.983938
Exp	cue-id A 5	0.560227	1.25946
Exp	cue-id A 5	0.280487	0.699698
Exp	cue-id A 5	0.51468	-0.0246809
Exp	cue-id A 5	0.29959	0.347363
Exp	cue-id A 5	0.483299	0.529446
Exp	cue-id A 5	0.0613146	0.987327
Exp	cue-id A 5	0.809385	0.800434
Exp	cue-id A 5	0.321193	0.572584
Exp	cue-id A 5	0.133257	-0.500701
Exp	cue-id A 5	0.0142287	-0.0742792
Exp	cue-id A 5	0.12291	0.24515
Exp	cue-id A 5	0.0050301	0.0625288
Exp	cue-id A 5	0.145588	-0.328376
Exp	cue-id A 5	-0.0517802	-0.0641886
Exp	cue-id A 5	-0.192998	0.123072
Exp	cue-id A 5	-0.0454445	-0.0898097
Exp	cue-id A 5	-0.0710386	0.356034
Exp	cue-id A 5	0.040736	-0.144155
Exp	cue-id A 5	-0.259938	0.24507
Exp	cue-id A 5	-0.0564609	0.251366
Exp	cue-id A 5	0.119668	0.223881
Exp	cue-id A 5	0.0584908	-0.157789
Exp	cue-id A 5	0.299933	-0.13403
Exp	cue-id A 5	-0.120271	0.376955
Exp	cue-id A 5	-0.0632919	-0.116054
Exp	cue-id A 5	0.323828	0.463852
Exp	cue-id A 5	0.240294	-0.0416649
Exp	cue-id A 5	0.0937276	-0.335379
Exp	cue-id A 5	-0.112559	0.00326656
Exp	cue-id A 5	0.00281328	-0.104036
Exp	cue-id A 5	-0.155584	-0.0976831
Exp	cue-id A 5	0.00481665	0.137845
Exp	cue-id A 5	0.146609	0.129362
Exp	cue-id A 5	0.184042	0.0939419
Exp	cue-id A 5	0.459907	2.85958
Exp	cue-id A 5	0.169443	0.00533442
Exp	cue-id A 5	-0.100439	0.17776
Exp	cue-id A 5	0.0260545	0.0787285
Exp	cue-id A 5	-0.0136254	0.121759
Exp	cue-id A 5	0.0797323	-0.628392
Exp	cue-id A 5	0.0783862	0.311187
Exp	cue-id A 5	-0.136932	-0.634563
Exp	cue-id A 5	-0.120813	-0.168035
Exp	cue-id A 5	0.0529246	-0.0459686
Exp	cue-id A 5	0.205328	-0.444923
Exp	cue-id A 5	0.23224	0.0825707
Exp	cue-id A 5	0.47592	1.71
Exp	cue-id A 5	-0.0533318	0.0463452
Exp	cue-id A 5	0.0444797	-0.0986978
Exp	cue-id A 5	-0.0320281	-0.096779
Exp	cue-id A 5	-0.0736732	-0.346886
Exp	cue-id A 5	0.0801986	-0.257294
Exp	cue-id A 5	-0.110234	-0.167467
Exp	cue-id A 5	-0.0373938	-0.179623
Exp	cue-id A 5	-0.070984	0.272672
Exp	cue-id A 5	-0.0241097	-0.167716
Exp	cue-id A 5	-0.000604963	0.0424151
Exp	cue-id A 5	-0.198598	0.312271
Exp	cue-id A 5	-0.115346	-0.143444
Exp	cue-id A 5	0.172717	0.54834
Exp	cue-id A 5	0.0430581	-0.028527
Exp	cue-id A 5	0.0260227	-0.166002
Exp	cue-id A 5	-0.246268	0.0924031
Exp	cue-id A 5	-0.0277412	0.2426
Exp	cue-id A 5	-0.0442555	0.164497
Exp	cue-id A 5	0.0315639	-0.0745207
Exp	cue-id A 5	0.178603	0.585618
Exp	cue-id A 5	0.0697806	-0.00598412
Exp	cue-id A 5	0.197008	-0.178218
Exp	cue-id A 5	0.142712	0.0358971
Exp	cue-id A 5	-0.0968942	-0.443346
Exp	cue-id A 5	0.0208516	-0.0816758
Exp	cue-id A 5	0.108079	0.466884
Exp	cue-id A 5	-0.0701937	0.621437
Exp	cue-id A 5	-0.025683	0.0192042
Exp	cue-id A 5	0.0377715	-0.211681
Exp	cue-id A 5	-0.0884385	0.150592
Exp	cue-id A 5	-0.00755088	-1.09995
Exp	cue-id A 5	-0.0112899	-0.273443
Exp	cue-id A 5	-0.0571306	-0.0442557
Exp	cue-id A 5	0.084768	-0.176949
Exp	cue-id A 5	0	0
Exp	cue-id A 5	0.29484	-0.622752
Exp	cue-id A 5	0.107524	0.0538267
Exp	cue-id A 5	-0.0016962	0.0414705
Exp	cue-id A 5	-0.193842	-0.246279
Exp	cue-id A 5	0.0699939	-0.260902
Exp	cue-id A 5	0.00541983	0.227908
Exp	cue-id A 5	0.189778	0.28426
Exp	cue-id A 5	-0.0226614	0.0514855
Exp	cue-id A 5	0.115967	0.613978
Exp	cue-id A 5	0.0689154	0.296559
Exp	cue-id A 5	0.0177842	0.284349
Exp	cue-id A 5	0.0526577	0.374139
Exp	cue-id A 5	-0.036005	0.297797
Exp	cue-id A 5	0.0600454	0.53833
Exp	cue-id A 5	0.0457504	4.86419
Exp	cue-id A 5	0.0817766	-0.097272
Exp	cue-id A 5	0.00801494	0.0645829
Exp	cue-id A 5	0.000336595	-0.0893334
Exp	cue-id A 5	-0.139895	-0.286667
Exp	cue-id A 5	-0.0120763	0.347638
Exp	cue-id A 5	0.0466774	-0.0783577
Exp	cue-id A 5	0.099443	0.00124084
Exp	cue-id A 5	0.108398	-0.0511491
Exp	cue-id A 5	-0.0501416	0.138731
Exp	cue-id A 5	0.157715	-0.310169
Exp	cue-id A 5	0.0782087	-0.209308
Exp	cue-id A 5	0.0958094	-0.0688333
Exp	cue-id A 5	-0.0392008	0.0802002
Exp	cue-id A 5	0.315293	0.448672
Exp	cue-id A 5	-0.0723604	0.308895
Exp	cue-id A 5	-0.0563603	0.125651
Exp
Exp	cue-id B 1	0.068335	-0.0888604
Exp	cue-id B 1	-0.0207994	-0.0696199
Exp	cue-id B 1	-0.0253298	0.0271946
Exp	cue-id B 1	0.0778885	-0.104564
Exp	cue-id B 1	0.551778	0.041453
Exp	cue-id B 1	0.0217047	0.0300084
Exp	cue-id B 1	0.10333	-0.00783111
Exp	cue-id B 1	0.0736257	0.17673
Exp	cue-id B 1	0.00250718	-0.0107231
Exp	cue-id B 1	0.0356875	0.936457
Exp	cue-id B 1	0.0289775	0.178204
Exp	cue-id B 1	0.256437	0.822616
Exp	cue-id B 1	0.273552	0.885237
Exp	cue-id B 1	0.158942	0.922657
Exp	cue-id B 1	0.064496	0.157975
Exp	cue-id B 1	-0.0404097	-0.137726
Exp	cue-id B 1	-0.036422	0.429943
Exp	cue-id B 1	0.0944036	1.15632
Exp	cue-id B 1	-0.302142	-0.72691
Exp	cue-id B 1	-0.0201547	-0.188282
Exp	cue-id B 1	0.0934134	0.172984
Exp	cue-id B 1	0.00489254	-0.185991
Exp	cue-id B 1	0.271184	1.42745
Exp	cue-id B 1	0.148928	0.38134
Exp	cue-id B 1	0.0719384	0.952918
Exp	cue-id B 1	-0.0312526	-0.159796
Exp	cue-id B 1	0.0727252	0.216675
Exp	cue-id B 1	0.0481718	-0.11639
Exp	cue-id B 1	0.0478335	0.112027
Exp	cue-id B 1	0.0254942	0.0488467
Exp	cue-id B 1	0.0820313	0.210989
Exp	cue-id B 1	0.0917156	-0.0232806
Exp	cue-id B 1	-0.0485954	0.402232
Exp	cue-id B 1	0.108589	-0.114141
Exp	cue-id B 1	0.0635655	-0.0741873
Exp	cue-id B 1	0.130631	0.024466
Exp	cue-id B 1	0.18772	-0.0400842
Exp	cue-id B 1	0.154654	-0.206502
Exp	cue-id B 1	-0.0668971	0.78378
Exp	cue-id B 1	0.262795	0.616502
Exp	cue-id B 1	0.436457	-0.197829
Exp	cue-id B 1	-0.10857	0.0367076
Exp	cue-id B 1	0.031129	-0.123913
Exp	cue-id B 1	0.556707	-0.940676
Exp	cue-id B 1	0.239032	-0.348533
Exp	cue-id B 1	0.0191053	-0.588006
Exp	cue-id B 1	0.728886	0.312046
Exp	cue-id B 1	0.0949687	0.29651
Exp	cue-id B 1	0.550916	0.764622
Exp	cue-id B 1	0.374843	0.502202
Exp	cue-id B 1	0.554638	0.19747
Exp	cue-id B 1	1.01552	-0.425092
Exp	cue-id B 1	0.0547106	0.0890447
Exp	cue-id B 1	0.0526202	0.0028988
Exp	cue-id B 1	-0.0819537	0.884769
Exp	cue-id B 1	0.72916	0.815864
Exp	cue-id B 1	0.211263	-0.155481
Exp	cue-id B 1	-0.78478	-0.761832
Exp	cue-id B 1	-0.0413942	-0.323838
Exp	cue-id B 1	-0.0252525	-0.0677042
Exp	cue-id B 1	0.0302933	0.249502
Exp	cue-id B 1	-0.181295	-0.551993
Exp	cue-id B 1	0.0065855	0.222707
Exp	cue-id B 1	0.0205754	-0.107335
Exp	cue-id B 1	0.0418681	-0.20266
Exp	cue-id B 1	-0.0724561	0.283815
Exp	cue-id B 1	-0.169986	-0.715595
Exp	cue-id B 1	0.0560157	-0.139045
Exp	cue-id B 1	-0.0275802	0.017084
Exp	cue-id B 1	-0.120627	0.327025
Exp	cue-id B 1	-0.181826	0.370403
Exp	cue-id B 1	-0.260288	0.693356
Exp	cue-id B 1	0.100087	0.00629061
Exp	cue-id B 1	-0.00174592	-0.0204048
Exp	cue-id B 1	0.437993	-0.307668
Exp	cue-id B 1	-0.0212839	0.466944
Exp	cue-id B 1	-0.0468151	-0.0599196
Exp	cue-id B 1	0.207309	0.211591
Exp	cue-id B 1	0.10898	-0.272623
Exp	cue-id B 1	-0.0755338	-0.203884
Exp	cue-id B 1	0.00742257	-0.0458781
Exp	cue-id B 1	0.0956629	-0.0869051
Exp	cue-id B 1	0.0885357	-0.0955351
Exp	cue-id B 1	0.0133164	0.0256069
Exp	cue-id B 1	0.162205	0.0981505
Exp	cue-id B 1	-0.0748154	0.691446
Exp	cue-id B 1	0.925235	1.25131
Exp	cue-id B 1	-0.161515	-0.252027
Exp	cue-id B 1	0.225949	0.0821377
Exp	cue-id B 1	-0.123611	-0.29463
Exp	cue-id B 1	0.217326	0.0970484
Exp	cue-id B 1	-0.0613274	-0.387968
Exp	cue-id B 1	0.000119701	0.0303544
Exp	cue-id B 1	-0.00236489	-0.430984
Exp	cue-id B 1	0.405052	0.525557
Exp	cue-id B 1	-0.0813912	-0.526178
Exp	cue-id B 1	-0.279889	-0.332582
Exp	cue-id B 1	-0.13275	-0.218934
Exp	cue-id B 1	-0.288659	-0.416978
Exp	cue-id B 1	0.334274	-0.052262
Exp	cue-id B 1	0.505389	0.396245
Exp	cue-id B 1	0.00432168	0.00741155
Exp	cue-id B 1	-0.298616	0.0945687
Exp	cue-id B 1	-0.0728277	-0.203514
Exp	cue-id B 1	-0.109897	0.126654
Exp	cue-id B 1	0.0683527	0.287701
Exp	cue-id B 1	-0.00552465	-0.0860817
Exp	cue-id B 1	0.0670653	-0.032207
Exp	cue-id B 1	0.276545	0.46405
Exp	cue-id B 1	0.182849	-0.20406
Exp	cue-id B 1	0.00489656	-0.126906
Exp	cue-id B 1	0.0746941	0.0601317
Exp	cue-id B 1	-0.0695692	-0.0183309
Exp	cue-id B 1	-0.158166	-0.0930448
Exp	cue-id B 1	-0.0338602	-0.172366
Exp	cue-id B 1	0.185239	0.216307
Exp	cue-id B 1	0.433445	0.796994
Exp	cue-id B 1	0.0434977	0.134587
Exp	cue-id B 1	-0.091567	0.173363
Exp	cue-id B 1	-0.0653124	-0.0639043
Exp	cue-id B 1	0.103197	-0.0172289
Exp	cue-id B 1	-0.107044	0.141312
Exp	cue-id B 1	-0.116168	-1.336
Exp	cue-id B 1	0.12121	7.02688e-05
Exp	cue-id B 1	-0.0681844	0.135046
Exp	cue-id B 1	0.0439854	0.293013
Exp	cue-id B 1	-0.00920138	-0.154133
Exp	cue-id B 1	0.107081	0.000689289
Exp	cue-id B 1	0.00797211	-0.0251921
Exp	cue-id B 1	0.000408022	-0.0165349
Exp	cue-id B 1	-0.0224682	0.515968
Exp	cue-id B 1	0.0996808	0.197724
Exp	cue-id B 1	0.0993832	0.127655
Exp	cue-id B 1	0.0299463	-0.159911
Exp	cue-id B 1	-0.236873	0.511321
Exp	cue-id B 1	0.206829	0.0873779
Exp	cue-id B 1	0.120775	0.398519
Exp	cue-id B 1	0.198631	0.307993
Exp	cue-id B 1	-0.788981	3.19629
Exp	cue-id B 1	0.0689815	0.12222
Exp	cue-id B 1	-0.14858	0.0703636
Exp	cue-id B 1	0.1513	-0.303736
Exp	cue-id B 1	-0.10315	0.168144
Exp	cue-id B 1	0.0957466	-0.53983
Exp	cue-id B 1	0.121428	-0.0954581
Exp	cue-id B 1	0.0354696	-0.0387769
Exp	cue-id B 1	-0.0716962	0.136343
Exp	cue-id B 1	0.0161552	0.26974
Exp	cue-id B 1	-0.0767173	-0.241643
Exp	cue-id B 1	-0.00770799	0.176591
Exp	cue-id B 1	-0.0271612	0.125719
Exp	cue-id B 1	0.0847253	-0.380313
Exp	cue-id B 1	-0.0189253	-0.344199
Exp	cue-id B 1	0.281891	0.161538
Exp	cue-id B 1	-0.13386	-0.101346
Exp	cue-id B 1	0.0282825	-0.00379097
Exp	cue-id B 1	0.00764432	-0.116162
Exp	cue-id B 1	0.00641065	0.179494
Exp	cue-id B 1	-0.043893	0.00349876
Exp	cue-id B 1	0.0349114	-0.0716688
Exp	cue-id B 1	0.111435	0.199781
Exp	cue-id B 1	0.258113	0.132806
Exp	cue-id B 1	0.140019	0.182077
Exp	cue-id B 1	0.0540172	0.226019
Exp	cue-id B 1	-0.166063	0.0541715
Exp	cue-id B 1	0.0853368	0.111991
Exp	cue-id B 1	-0.0211807	-0.0475352
Exp
Exp	cue-id B 5	-0.0250803	-0.121392
Exp	cue-id B 5	0.00507635	-0.0189132
Exp	cue-id B 5	-0.0292243	0.800708
Exp	cue-id B 5	-0.0756899	0.0189459
Exp	cue-id B 5	-0.0282337	-0.29375
Exp	cue-id B 5	0.127958	-0.0617538
Exp	cue-id B 5	-0.153099	0.0214045
Exp	cue-id B 5	0.11066	0.375771
Exp	cue-id B 5	0.0541126	0.250371
Exp	cue-id B 5	0.0639533	-0.0685725
Exp	cue-id B 5	-0.0386889	0.247081
Exp	cue-id B 5	0.089702	0.379549
Exp	cue-id B 5	-0.0476907	0.463351
Exp	cue-id B 5	0.0543013	0.38406
Exp	cue-id B 5	-0.273697	2.16683
Exp	cue-id B 5	-0.182121	1.06707
Exp	cue-id B 5	-0.274117	1.64024
Exp	cue-id B 5	-0.00442852	0.5056
Exp	cue-id B 5	0.0944904	-0.13106
Exp	cue-id B 5	-0.184322	0.719127
Exp	cue-id B 5	-0.309512	2.22227
Exp	cue-id B 5	0.011188	-0.665197
Exp	cue-id B 5	0.192471	-0.328284
Exp	cue-id B 5	0.00271893	0.496048
Exp	cue-id B 5	-0.0600026	0.196147
Exp	cue-id B 5	-0.0636558	-0.321236
Exp	cue-id B 5	-0.16489	2.39023
Exp	cue-id B 5	0.166968	-0.169192
Exp	cue-id B 5	0.0225425	0.417426
Exp	cue-id B 5	0.0555093	-0.276637
Exp	cue-id B 5	0.0840173	0.429644
Exp	cue-id B 5	-0.0639112	0.659977
Exp	cue-id B 5	0.100105	0.331988
Exp	cue-id B 5	0.0138859	0.182372
Exp	cue-id B 5	-0.0425458	-0.0366226
Exp	cue-id B 5	0.0341744	0.017108
Exp	cue-id B 5	-0.147254	0.11905
Exp	cue-id B 5	0.0255384	0.0268355
Exp	cue-id B 5	0.154061	-0.482385
Exp	cue-id B 5	0.00023018	-0.0143102
Exp	cue-id B 5	0.0737287	-0.241936
Exp	cue-id B 5	-0.0921664	-0.0670974
Exp	cue-id B 5	0.266237	0.793043
Exp	cue-id B 5	0.46522	-0.469562
Exp	cue-id B 5	0.602725	-1.01232
Exp	cue-id B 5	-0.47581	0.876285
Exp	cue-id B 5	0.133946	0.549885
Exp	cue-id B 5	0.702814	0.645196
Exp	cue-id B 5	-0.382536	0.265359
Exp	cue-id B 5	0.0462833	0.38845
Exp	cue-id B 5	-0.273069	-1.90585
Exp	cue-id B 5	0.363804	0.582913
Exp	cue-id B 5	-0.0351306	0.382556
Exp	cue-id B 5	0.0474341	0.132402
Exp	cue-id B 5	0.203227	0.569555
Exp	cue-id B 5	1.75462	-0.687514
Exp	cue-id B 5	0.143842	-0.329835
Exp	cue-id B 5	0.473418	0.408125
Exp	cue-id B 5	0.0355549	-0.029749
Exp	cue-id B 5	-0.0603145	0.374115
Exp	cue-id B 5	0.0728779	0.153939
Exp	cue-id B 5	-0.076718	-0.00966391
Exp	cue-id B 5	0.540003	0.181549
Exp	cue-id B 5	0.0469576	0.330202
Exp	cue-id B 5	0.059347	0.0224072
Exp	cue-id B 5	0.000615718	-0.038279
Exp	cue-id B 5	-0.0568516	-0.135702
Exp	cue-id B 5	-0.052478	0.127948
Exp	cue-id B 5	0.159572	-0.0603845
Exp	cue-id B 5	-0.0638725	0.0043952
Exp	cue-id B 5	-0.14443	-0.120866
Exp	cue-id B 5	0.101013	-0.0479042
Exp	cue-id B 5	-0.196287	0.0878458
Exp	cue-id B 5	0.262862	0.126472
Exp	cue-id B 5	0.0913959	0.0781358
Exp	cue-id B 5	0.0617521	0.880633
Exp	cue-id B 5	0.164092	-0.276664
Exp	cue-id B 5	-0.187533	0.0819941
Exp	cue-id B 5	0.289189	-0.552263
Exp	cue-id B 5	0.114928	-0.366987
Exp	cue-id B 5	0.0235452	0.768435
Exp	cue-id B 5	-0.120279	0.147163
Exp	cue-id B 5	0.117924	0.21774
Exp	cue-id B 5	0.0183748	-0.0626884
Exp	cue-id B 5	0.240005	1.38719
Exp	cue-id B 5	0.157198	-0.365204
Exp	cue-id B 5	0.149754	-0.578193
Exp	cue-id B 5	0.0457267	-0.016256
Exp	cue-id B 5	0.0588544	-0.0798152
Exp	cue-id B 5	0.106966	0.00455237
Exp	cue-id B 5	0.145379	0.0583281
Exp	cue-id B 5	-0.0276343	-0.00689585
Exp	cue-id B 5	-0.144782	-0.17397
Exp	cue-id B 5	-0.0879575	0.0735725
Exp	cue-id B 5	0.0463794	-0.480338
Exp	cue-id B 5	-0.138846	-0.173108
Exp	cue-id B 5	0.103169	0.846419
Exp	cue-id B 5	0.262323	0.0925211
Exp	cue-id B 5	-0.0474501	0.23111
Exp	cue-id B 5	0.0558204	-0.248349
Exp	cue-id B 5	0.0584958	-0.261838
Exp	cue-id B 5	-0.199622	0.039844
Exp	cue-id B 5	0.086444	0.370166
Exp	cue-id B 5	0.190214	0.412331
Exp	cue-id B 5	0.0189807	-0.327765
Exp	cue-id B 5	0.178562	-0.498471
Exp	cue-id B 5	-0.0429842	0.147953
Exp	cue-id B 5	0.257401	0.298625
Exp	cue-id B 5	0.31793	0.714128
Exp	cue-id B 5	-0.05079	-0.335585
Exp	cue-id B 5	-0.055314	-0.687403
Exp	cue-id B 5	0.215469	0.574373
Exp	cue-id B 5	0.110468	0.60736
Exp	cue-id B 5	0.0953542	0.538354
Exp	cue-id B 5	0.0170028	0.0664963
Exp	cue-id B 5	0.0477041	0.0169368
Exp	cue-id B 5	-0.0127443	0.0111214
Exp	cue-id B 5	0.0367287	0.115176
Exp	cue-id B 5	0.0186053	0.132564
Exp	cue-id B 5	-0.0141423	0.267541
Exp	cue-id B 5	0.153066	-0.0133251
Exp	cue-id B 5	0.0476334	-0.0436155
Exp	cue-id B 5	0.0347201	0.247383
Exp	cue-id B 5	0.318713	0.599404
Exp	cue-id B 5	-0.0250169	0.00498486
Exp	cue-id B 5	0.054585	0.0420948
Exp	cue-id B 5	0.192662	-0.219247
Exp	cue-id B 5	-0.151634	0.336732
Exp	cue-id B 5	0.218625	-0.37227
Exp	cue-id B 5	0.0434344	-0.0106507
Exp	cue-id B 5	0.200362	0.275827
Exp	cue-id B 5	-0.0525387	0.147358
Exp	cue-id B 5	-0.0660928	0.231588
Exp	cue-id B 5	0.16012	0.568809
Exp	cue-id B 5	0.081712	0.243965
Exp	cue-id B 5	0.125385	0.29972
Exp	cue-id B 5	0.0479392	2.06462
Exp	cue-id B 5	0.113449	0.458806
Exp	cue-id B 5	-0.0517608	0.089573
Exp	cue-id B 5	-0.00492785	-0.0327044
Exp	cue-id B 5	-0.121218	0.584683
Exp	cue-id B 5	0.0360864	-0.00291325
Exp	cue-id B 5	-0.0974398	0.0041925
Exp	cue-id B 5	-0.280642	-0.0976721
Exp	cue-id B 5	-0.140764	-0.133161
Exp	cue-id B 5	-0.0146359	0.538733
Exp	cue-id B 5	-0.0941655	0.155247
Exp	cue-id B 5	0.0801186	0.139902
Exp	cue-id B 5	0.248522	-0.764583
Exp	cue-id B 5	-0.0565353	-0.386984
Exp	cue-id B 5	0.096195	-0.0095394
Exp	cue-id B 5	-0.275579	0.052863
Exp	cue-id B 5	-0.101867	-0.250265
Exp	cue-id B 5	-0.0917248	-0.0725281
Exp	cue-id B 5	0.142262	0.257414
Exp	cue-id B 5	0.369494	0.186423
Exp	cue-id B 5	0.00591438	0.130205
Exp	cue-id B 5	-0.157807	-0.449179
Exp	cue-id B 5	0.0659392	0.215664
cont	cue-id A1	-0.24697	0.00836833
cont	cue-id A1	0.141385	0.0962789
cont	cue-id A1	-0.033958	-0.14763
cont	cue-id A1	0.0287918	-0.193255
cont	cue-id A1	-0.007946	0.120238
cont	cue-id A1	0.0146292	0.0465315
cont	cue-id A1	-0.126799	0.186832
cont	cue-id A1	-0.043789	0.110431
cont	cue-id A1	0.181728	0.542043
cont	cue-id A1	-0.0178183	-0.0301088
cont	cue-id A1	0.0235145	-0.0748116
cont	cue-id A1	-0.0556123	-0.261441
cont	cue-id A1	0.046709	-0.0410729
cont	cue-id A1	0.174785	0.00911088
cont	cue-id A1	-0.0701114	-0.0409376
cont	cue-id A1	-0.49556	-0.225711
cont	cue-id A1	-0.0763103	0.0201238
cont	cue-id A1	-0.0443845	0.232345
cont	cue-id A1	0.307395	0.0566948
cont	cue-id A1	0.00485027	0.0280762
cont	cue-id A1	0.153898	0.0797031
cont	cue-id A1	-0.0325767	-0.0296152
cont	cue-id A1	-0.0183839	-0.00801693
cont	cue-id A1	0.0566854	0.0887772
cont	cue-id A1	0.0705119	-0.067583
cont	cue-id A1	-0.0520826	0.00171143
cont	cue-id A1	-0.00114513	-0.0164063
cont	cue-id A1	-0.0210081	0.0455605
cont	cue-id A1	-0.0953049	0.0206254
cont	cue-id A1	0.109891	-0.0805531
cont	cue-id A1	0.00785061	0.0184569
cont	cue-id A1	0.0228799	0.101932
cont	cue-id A1	-0.030168	0.308935
cont	cue-id A1	0.00948538	0.162103
cont	cue-id A1	-0.0584916	-0.110125
cont	cue-id A1	0.0812032	0.0151267
cont	cue-id A1	-0.0514401	-0.125935
cont	cue-id A1	-0.0369259	-0.0291539
cont	cue-id A1	-0.560458	-0.301888
cont	cue-id A1	0.072954	0.0167607
cont	cue-id A1	-0.0213241	-0.193047
cont	cue-id A1	-0.070066	0.298485
cont	cue-id A1	0.0399438	0.159985
cont	cue-id A1	0.253515	0.07299
cont	cue-id A1	0.106007	0.158388
cont	cue-id A1	0.0908297	-0.181571
cont	cue-id A1	0.0979466	0.221915
cont	cue-id A1	-0.000201201	-0.00632604
cont	cue-id A1	0.143864	0.547534
cont	cue-id A1	0.172253	-0.0623024
cont	cue-id A1	0.0176336	-0.414527
cont	cue-id A1	-0.0648986	0.0388904
cont	cue-id A1	0.117591	0.177219
cont	cue-id A1	0.102296	0.236855
cont	cue-id A1	-0.0314828	0.0600917
cont	cue-id A1	-0.0290735	0.135681
cont	cue-id A1	-0.0626593	0.27008
cont	cue-id A1	-0.0210758	0.138976
cont	cue-id A1	0.0949933	0.0795802
cont	cue-id A1	-0.0127182	-0.251204
cont	cue-id A1	0.0884589	0.00168264
cont	cue-id A1	0.276354	-0.334111
cont	cue-id A1	0.0192895	-0.29271
cont	cue-id A1	0.00190423	0.154244
cont	cue-id A1	-0.00530451	0.073195
cont	cue-id A1	-0.0333137	0.207555
cont	cue-id A1	0.0998728	0.225063
cont	cue-id A1	-0.0180725	-0.116037
cont	cue-id A1	0.0629331	0.0599804
cont	cue-id A1	-0.0132193	0.0176941
cont	cue-id A1	0.00117536	0.0344167
cont	cue-id A1	-0.0648962	-0.259984
cont	cue-id A1	0.0847658	-0.0116959
cont	cue-id A1	0.0739936	0.037694
cont	cue-id A1	-0.0721016	0.0274302
cont	cue-id A1	0.0267536	-0.0280994
cont	cue-id A1	-0.21917	-0.462163
cont	cue-id A1	-0.0483877	-0.147923
cont	cue-id A1	-0.0669359	0.0198153
cont	cue-id A1	-0.146293	0.168847
cont	cue-id A1	0.00217545	-0.00160103
cont	cue-id A1	0.0134626	0.00712232
cont	cue-id A1	-0.00540424	-0.0591685
cont	cue-id A1	0.225858	0.212365
cont	cue-id A1	-0.0279006	-0.0472195
cont	cue-id A1	-0.0152383	0.00627056
cont	cue-id A1	-0.141149	-0.112133
cont	cue-id A1	-0.128151	0.00791738
cont	cue-id A1	-0.0119399	0.0383187
cont	cue-id A1	0.056811	0.114651
cont	cue-id A1	0.00419021	-0.0051193
cont	cue-id A1	0.210707	2.85881e-05
cont
cont	cue-id A5	0.0258966	-0.0290996
cont	cue-id A5	-0.00111094	0.0318574
cont	cue-id A5	0.115698	-0.00728668
cont	cue-id A5	-0.0505996	0.440657
cont	cue-id A5	-0.0893491	-0.0803246
cont	cue-id A5	-0.0566608	-0.176668
cont	cue-id A5	0.143094	0.149358
cont	cue-id A5	-0.093314	-0.0996879
cont	cue-id A5	-0.108805	0.0417757
cont	cue-id A5	-0.199863	0.0786055
cont	cue-id A5	0.0405534	0.00392922
cont	cue-id A5	-0.0174747	-0.181403
cont	cue-id A5	0.028025	-0.408321
cont	cue-id A5	-0.147911	-0.497689
cont	cue-id A5	-0.0459852	0.00132708
cont	cue-id A5	0.0609095	-0.139761
cont	cue-id A5	0.111486	-0.228772
cont	cue-id A5	0.0296759	-0.989411
cont	cue-id A5	-0.315282	0.949016
cont	cue-id A5	0.0291785	0.0323849
cont	cue-id A5	-0.313189	-1.43024
cont	cue-id A5	-0.131464	-0.254064
cont	cue-id A5	-0.0274247	-0.231871
cont	cue-id A5	0.0554568	0.128171
cont	cue-id A5	-0.160979	1.51162
cont	cue-id A5	-0.0441393	-0.0972961
cont	cue-id A5	-0.0158178	0.160956
cont	cue-id A5	0.12621	-0.381161
cont	cue-id A5	0.0328603	-0.0388535
cont	cue-id A5	-0.154149	0.505617
cont	cue-id A5	0.15462	-0.126321
cont	cue-id A5	0.043506	0.0111339
cont	cue-id A5	-0.0711864	-0.510784
cont	cue-id A5	0.118635	-0.213233
cont	cue-id A5	-0.0676374	-0.0834418
cont	cue-id A5	-0.0987359	-0.0693046
cont	cue-id A5	-0.102801	-0.302856
cont	cue-id A5	0.0430587	-0.437398
cont	cue-id A5	-0.0564087	-0.79274
cont	cue-id A5	0.00833627	-0.0696781
cont	cue-id A5	-0.16717	-0.151289
cont	cue-id A5	-0.121822	0.919147
cont	cue-id A5	-0.113071	-0.169893
cont	cue-id A5	-0.0333938	0.0930858
cont	cue-id A5	-0.0561573	-0.0319454
cont	cue-id A5	-0.124752	-0.265277
cont	cue-id A5	0.0142122	0.110827
cont	cue-id A5	-0.102427	-0.17959
cont	cue-id A5	0.0509492	-0.0106928
cont	cue-id A5	0.0314092	-0.00856901
cont	cue-id A5	0.0597441	0.0839903
cont	cue-id A5	0.127731	-0.179832
cont	cue-id A5	0.0718096	-0.729532
cont	cue-id A5	0.00589719	0.424323
cont	cue-id A5	-0.0162569	0.318109
cont	cue-id A5	0.0939269	-0.310677
cont	cue-id A5	0.0581633	0.375092
cont	cue-id A5	-0.0209273	-0.198276
cont	cue-id A5	0.0335877	-0.112478
cont	cue-id A5	-0.0589303	0.162858
cont	cue-id A5	-0.0421813	-0.338558
cont	cue-id A5	0.0926752	0.466635
cont	cue-id A5	0.0814668	-0.00960918
cont	cue-id A5	-0.0677876	-0.263297
cont	cue-id A5	-0.0679971	-0.285034
cont	cue-id A5	-0.159753	0.193788
cont	cue-id A5	-0.175731	-0.290659
cont	cue-id A5	-0.0906029	0.170556
cont	cue-id A5	0.0543267	-0.0147252
cont	cue-id A5	0.0848449	-0.184733
cont	cue-id A5	-0.0858705	0.0633641
cont	cue-id A5	-0.0175049	0.0928009
cont	cue-id A5	-0.0958486	-0.127804
cont	cue-id A5	-0.059777	-0.201969
cont	cue-id A5	-0.0131436	-0.124875
cont	cue-id A5	0.144678	-0.0706625
cont	cue-id A5	0.119755	0.18047
cont	cue-id A5	0.103961	0.249088
cont	cue-id A5	-0.0545263	0.0611967
cont	cue-id A5	-0.90653	-0.229527
cont	cue-id A5	0.207057	0.506899
cont	cue-id A5	0.0795955	-0.00359661
cont	cue-id A5	0.118416	0.067225
cont	cue-id A5	-0.0465469	0.219656
cont	cue-id A5	0.046957	-0.048474
cont	cue-id A5	-0.133277	0.0269325
cont	cue-id A5	0.367538	-0.199142
cont	cue-id A5	0.00131519	0.0418089
cont	cue-id A5	-0.380427	0.313217
cont	cue-id A5	0.0297864	0.0938006
cont	cue-id A5	-0.0116765	0.0110227
cont	cue-id A5	0.00747073	-0.00838465
cont	cue-id A5	-0.251319	0.484493
cont	cue-id A5	0.037867	-0.0767126
cont	cue-id A5	0.032036	0.549822
cont	cue-id A5	0.26464	-0.2242
cont
cont	cue-id B1	-0.038382	-0.129844
cont	cue-id B1	-0.152004	0.275323
cont	cue-id B1	-0.136019	0.0651738
cont	cue-id B1	0.0188167	-0.0750546
cont	cue-id B1	-0.124294	0.268166
cont	cue-id B1	-0.00599973	-0.0154149
cont	cue-id B1	-0.0168634	0.0538058
cont	cue-id B1	-0.249132	0.34361
cont	cue-id B1	-0.0613943	0.26598
cont	cue-id B1	-0.032695	-0.260099
cont	cue-id B1	0.101471	-0.382595
cont	cue-id B1	-0.0222988	-0.0373968
cont	cue-id B1	-0.0955403	0.0577889
cont	cue-id B1	-0.233129	0.319658
cont	cue-id B1	-0.663587	-0.545151
cont	cue-id B1	-0.0912152	1.01427
cont	cue-id B1	0.183403	0.264254
cont	cue-id B1	0.210987	-0.52709
cont	cue-id B1	-0.0963341	-0.0630657
cont	cue-id B1	-0.122156	-0.262625
cont	cue-id B1	-0.0465722	-0.245078
cont	cue-id B1	0.0565088	0.2175
cont	cue-id B1	0.184535	0.0644152
cont	cue-id B1	0.063779	-0.148836
cont	cue-id B1	-0.136703	-0.33318
cont	cue-id B1	0.0194903	0.0187013
cont	cue-id B1	0.100725	-0.0253797
cont	cue-id B1	-0.0544979	-0.964703
cont	cue-id B1	0.0993127	0.086726
cont	cue-id B1	0.190622	-0.0924607
cont	cue-id B1	-0.0795518	-0.133964
cont	cue-id B1	0.0316245	0.021623
cont	cue-id B1	0.178364	-0.00995951
cont	cue-id B1	-0.251682	-0.229551
cont	cue-id B1	-0.0206847	-0.117111
cont	cue-id B1	0.0124127	0.199396
cont	cue-id B1	-0.0535231	-0.161639
cont	cue-id B1	0.0563135	0.0766484
cont	cue-id B1	0.00168568	0.00256334
cont	cue-id B1	0.0364354	-0.0370829
cont	cue-id B1	0.0104324	-0.070309
cont	cue-id B1	-0.0196217	0.121608
cont	cue-id B1	0.0680055	0.13717
cont	cue-id B1	0.00162442	0.0622295
cont	cue-id B1	0.0877138	0.251712
cont	cue-id B1	0.0800893	0.282632
cont	cue-id B1	-0.117737	-0.119907
cont	cue-id B1	0.169188	-0.455312
cont	cue-id B1	0.00597293	-0.233564
cont	cue-id B1	-0.366741	0.862746
cont	cue-id B1	-0.0244482	-0.0780288
cont	cue-id B1	0.120627	-0.0921704
cont	cue-id B1	-0.058799	0.0210171
cont	cue-id B1	-0.10655	0.218533
cont	cue-id B1	0.0666602	0.244786
cont	cue-id B1	0.0195764	-0.337918
cont	cue-id B1	0.151147	-0.0832299
cont	cue-id B1	-0.036703	0.0935572
cont	cue-id B1	-0.0396259	-0.0198332
cont	cue-id B1	0.00261615	0.0137368
cont	cue-id B1	-0.132221	0.0539709
cont	cue-id B1	0.0492639	-0.28528
cont	cue-id B1	-0.0151053	0.0915547
cont	cue-id B1	0.334918	-0.324269
cont	cue-id B1	0.0662417	-0.00452617
cont	cue-id B1	0.191983	-0.760278
cont	cue-id B1	-0.0134252	-0.318207
cont	cue-id B1	-0.361876	0.693893
cont	cue-id B1	-0.020858	-0.0192334
cont	cue-id B1	-0.506948	0.353864
cont	cue-id B1	0.0801994	0.0610646
cont	cue-id B1	-0.0742239	-0.253903
cont	cue-id B1	0.0412282	0.368579
cont	cue-id B1	0.00151514	0.00843441
cont	cue-id B1	0.10118	-0.193879
cont	cue-id B1	0.0110952	-0.0513501
cont	cue-id B1	-0.203333	0.361347
cont	cue-id B1	0.0200077	0.0472946
cont	cue-id B1	0.0149774	0.0144635
cont	cue-id B1	-0.0385331	0.0332576
cont	cue-id B1	-0.0481182	0.274675
cont	cue-id B1	-0.0262762	0.100593
cont	cue-id B1	-0.0209203	0.0383143
cont
cont	cue-id B5	-0.147772	-0.0320094
cont	cue-id B5	-0.152061	0.578451
cont	cue-id B5	-0.102193	-0.314908
cont	cue-id B5	0.0184817	-0.138894
cont	cue-id B5	0.0731494	-0.373089
cont	cue-id B5	-0.0768989	-0.561104
cont	cue-id B5	-0.0595449	0.175439
cont	cue-id B5	-0.244351	0.897259
cont	cue-id B5	-0.245221	-0.31617
cont	cue-id B5	-0.154098	-0.177764
cont	cue-id B5	-0.00554272	-0.227678
cont	cue-id B5	0.0570377	-0.0571837
cont	cue-id B5	-0.754753	1.3779
cont	cue-id B5	-0.0488643	0.404051
cont	cue-id B5	0.388555	0.215054
cont	cue-id B5	-0.045056	-1.19072
cont	cue-id B5	0.0709662	0.493338
cont	cue-id B5	-0.525413	1.26332
cont	cue-id B5	0.257089	-0.36687
cont	cue-id B5	-0.0429189	0.173967
cont	cue-id B5	0.0543989	0.0118856
cont	cue-id B5	0.162562	0.499522
cont	cue-id B5	-0.0205764	0.419766
cont	cue-id B5	-0.075913	0.522075
cont	cue-id B5	0.000355595	-0.0945881
cont	cue-id B5	-0.281335	0.100607
cont	cue-id B5	-0.0484497	-0.496817
cont	cue-id B5	-0.13335	0.0367793
cont	cue-id B5	-0.0517508	0.555371
cont	cue-id B5	0.0304422	-0.319199
cont	cue-id B5	0.0630079	0.0528068
cont	cue-id B5	-0.0483818	-0.13052
cont	cue-id B5	0.25671	1.51511
cont	cue-id B5	-0.104898	-0.69992
cont	cue-id B5	0.00282557	0.202718
cont	cue-id B5	-0.07855	0.17233
cont	cue-id B5	-0.0243704	-0.0920422
cont	cue-id B5	0.0368341	-0.0743377
cont	cue-id B5	-0.112577	-0.355795
cont	cue-id B5	0.11723	-0.0600344
cont	cue-id B5	0.00413061	0.044722
cont	cue-id B5	0.028384	-0.0665329
cont	cue-id B5	-0.098718	-0.276806
cont	cue-id B5	0.0725733	-0.577654
cont	cue-id B5	0.0129103	-0.381546
cont	cue-id B5	-0.00526751	-0.014043
cont	cue-id B5	0.0155471	-0.277411
cont	cue-id B5	0.0166767	0.0578682
cont	cue-id B5	0.287261	0.276534
cont	cue-id B5	0.0566983	0.0114837
cont	cue-id B5	0.0532764	-0.10681
cont	cue-id B5	-0.0489009	0.14116
cont	cue-id B5	-0.0382838	-0.0465946
cont	cue-id B5	-0.0423283	0.146041
cont	cue-id B5	-0.103211	1.18696
cont	cue-id B5	0.107494	-0.144357
cont	cue-id B5	-0.0148777	-0.408217
cont	cue-id B5	0.0157364	-0.411663
cont	cue-id B5	0.00126536	-0.0727445
cont	cue-id B5	0.0335295	0.0593835
cont	cue-id B5	-0.0557945	0.508594
cont	cue-id B5	-0.0267731	0.120184
cont	cue-id B5	0.0837034	-0.0379657
cont	cue-id B5	0.055948	-0.0809501
cont	cue-id B5	0.103764	-0.00975691
cont	cue-id B5	-0.067665	0.0170268
cont	cue-id B5	-0.0232071	0.211005
cont	cue-id B5	0.112047	0.0712769
cont	cue-id B5	0.0131637	0.088794
cont	cue-id B5	0.0161927	-0.0917972
cont	cue-id B5	0.136723	0.133577
cont	cue-id B5	0.0743139	0.209987
cont	cue-id B5	-0.136682	0.157387
cont	cue-id B5	0.0244242	0.126477
cont	cue-id B5	0.0183942	-1.0729
cont	cue-id B5	-0.0200889	0.0765639
cont	cue-id B5	0.223125	0.952833
cont	cue-id B5	0.0104863	-0.238262
cont	cue-id B5	0.177044	0.145666
cont	cue-id B5	0.0263872	0.198145
cont	cue-id B5	0.00713739	-0.0600989
cont	cue-id B5	-0.00673453	-0.014816
cont	cue-id B5	0.0841235	-0.190403
cont	cue-id B5	0.00744762	-0.00205034
cont	cue-id B5	0.232273	-0.246402
cont	cue-id B5	-0.00421459	-0.00428096
cont	cue-id B5	0.0154158	-0.0827898
cont	cue-id B5	0.0545003	-0.151625
cont	cue-id B5	-0.00570489	-0.00964809
cont	cue-id B5	-0.0200351	0.0444395
cont	cue-id B5	-0.0152064	0.0459797
cont	cue-id B5	0.0734181	-0.00870805
cont	cue-id B5	0.139934	0.0482731

## Sheet: fig.4 b,d
problem	rat	non-match selectivity	cue-id selectivity	both rules selectivity
Non-match A First	exp1	0.0222222	0.0444444	0
	exp2	0.0227273	0.0227273	0
	exp3	0.128205	0.102564	0
	exp4	0.05	0	0
	exp5	0	0.0384615	0
Non-match A Second	exp1	0.127273	0	0
	exp2	0.166667	0.285714	0.0714286
	exp3	0.264706	0.0294118	0
	exp4	0	0	0
	exp5	0.157895	0.0526316	0.0526316
Non-match A Third	exp1	0.136364	0	0
	exp2	0	0.0487805	0
	exp3	0.394737	0.0789474	0.0526316
	exp4	0	0	0
	exp5	0.0714286	0.0714286	0
Non-match A Forth	exp1	0.270833	0	0
	exp2	0.135135	0.0540541	0
	exp3	0.315789	0.0789474	0.0526316
	exp4	0	0	0
	exp5	0.259259	0.037037	0.037037
Non-match A Last	exp1	0.244898	0	0
	exp2	0.152174	0.0869565	0.0217391
	exp3	0.418182	0	0
	exp4	0.103448	0	0
	exp5	0.37037	0.037037	0
Non-match B First	exp1	0.119048	0	0
	exp2	0.166667	0.0740741	0.0185185
	exp3	0.42	0.02	0
	exp4	0.181818	0	0
	exp5	0.363636	0.0909091	0
Non-match B Second	exp1	0.390244	0.0487805	0.0243902
	exp2	0.170213	0	0
	exp3	0.298246	0.0175439	0
	exp4	0.171429	0.0285714	0
	exp5	0.32	0	0
Non-match B Third	exp1	0.387097	0.0322581	0.0322581
	exp2	0.125	0	0
	exp3	0.44	0.04	0.02
	exp4	0.148936	0.0212766	0.0212766
	exp5	0.269231	0	0
Non-match B Forth	exp1	0.190476	0.0238095	0.0238095
	exp2	0.14	0	0
	exp3	0.37037	0.0555556	0.0555556
	exp4	0.130435	0	0
	exp5	0.307692	0	0
Non-match B Last	exp1	0.288889	0	0
	exp2	0.184211	0	0
	exp3	0.344828	0.0172414	0.0172414
	exp4	0.162791	0	0
	exp5	0.0909091	0.0454545	0
Non-match A2 First	exp1	0.341463	0	0
	exp2	0.0487805	0	0
	exp3	0.275362	0	0
	exp4	0.113208	0.0188679	0.0188679
	exp5	0.0416667	0	0
Non-match A2 Second	exp1	0.569231	0	0
	exp2	0.2	0.0222222	0
	exp3	0.47619	0	0
	exp4	0	0	0
	exp5	0.0952381	0.047619	0
Non-match A2 Third	exp1	0.265306	0	0
	exp2	0.0576923	0	0
	exp3	0.410256	0.025641	0
	exp4	0.0697674	0.0232558	0
	exp5	0	0	0
Non-match A2 Forth	exp1	0.283019	0	0
	exp2	0.190476	0	0
	exp3	0.365854	0.0243902	0
	exp4	0.173913	0.0217391	0
	exp5	0.0714286	0	0
Non-match A2 Last	exp1	0.461538	0.0192308	0.0192308
	exp2	0.15	0.05	0.05
	exp3	0.314815	0.0185185	0
	exp4	0.0526316	0	0
	exp5	0	0	0
Cue-identity A First	exp1	0.285714	0.0204082	0.0204082
	exp2	0.210526	0.0789474	0.0789474
	exp3	0.27451	0.117647	0.117647
	exp4	0.108108	0.027027	0.027027
	exp5	0.0333333	0	0
Cue-identity A Second	exp1	0.27907	0.27907	0.209302
	exp2	0.0444444	0.2	0.0444444
	exp3	0.230769	0.25	0.0961538
	exp4	0.0238095	0.0952381	0.0238095
	exp5	0.0333333	0.1	0
Cue-identity A Third	exp1	0.104167	0.333333	0.0833333
	exp2	0.122449	0.142857	0.0816327
	exp3	0.1	0.466667	0.1
	exp4	0	0.0851064	0
	exp5	0	0.142857	0
Cue-identity A Forth	exp1	0	0.325	0
	exp2	0.0535714	0.232143	0.0535714
	exp3	0.0967742	0.419355	0.0645161
	exp4	0.0333333	0.0333333	0
	exp5	0.037037	0.259259	0
Cue-identity A Last	exp1	0.0178571	0.321429	0
	exp2	0	0.125	0
	exp3	0.140351	0.333333	0.0526316
	exp4	0	0.138889	0
	exp5	0	0.24	0
Cue-identity B First	exp1	0	0.255814	0
	exp2	0.156863	0.196078	0.0784314
	exp3	0.22	0.42	0.14
	exp4	0	0.189189	0
	exp5	0.03125	0.25	0
Cue-identity B Second	exp1	0	0.207547	0
	exp2	0.111111	0.148148	0.0555556
	exp3	0.186047	0.55814	0.162791
	exp4	0	0.0857143	0
	exp5	0.0277778	0.166667	0.0277778
Cue-identity B Third	exp1	0	0.283019	0
	exp2	0.148936	0.148936	0.0212766
	exp3	0.125	0.375	0.0625
	exp4	0.0487805	0.243902	0.0487805
	exp5	0.03125	0.1875	0.03125
Cue-identity B Forth	exp1	0.0416667	0.395833	0.0208333
	exp2	0.211538	0.173077	0.0769231
	exp3	0.119048	0.52381	0.0714286
	exp5	0.1	0.333333	0.0333333
Cue-identity B Last	exp1	0	0.333333	0
	exp2	0.191489	0.255319	0.0851064
	exp3	0.0851064	0.489362	0.0851064
	exp4	0.0434783	0.108696	0
	exp5	0.037037	0.296296	0.037037
Cue-identity A First control	cont1	0	0	0
	cont2	0.136364	0.0909091	0.0454545
	cont3	0.0689655	0.172414	0
	cont4	0	0.0357143	0
Cue-identity A second control	cont1	0	0.025	0
	cont2	0.0810811	0.324324	0.027027
	cont3	0.09375	0.1875	0
	cont4	0.0277778	0.0555556	0
Cue-identity A Third control	cont1	0	0.162791	0
	cont2	0.0416667	0.458333	0.0416667
	cont3	0.0344828	0.310345	0.0344828
	cont4	0.0212766	0.0638298	0.0212766
Cue-identity A Forth control	cont1	0	0.235294	0
	cont2	0.0384615	0.384615	0.0384615
	cont3	0.03125	0.34375	0.03125
	cont4	0	0.0967742	0
Cue-identity A Last control	cont1	0	0.0810811	0
	cont2	0	0.47619	0
	cont3	0	0.538462	0
	cont4	0	0	0
Cue-identity B First control	cont1	0	0.0384615	0
	cont2	0.0322581	0.354839	0.0322581
	cont3	0.0869565	0.391304	0.0434783
	cont4	0	0.0588235	0
Cue-identity B Second control	cont1	0.0263158	0.157895	0.0263158
	cont2	0	0.391304	0
	cont4	0.0384615	0.153846	0.0384615
Cue-identity B Third control	cont1	0.0178571	0.178571	0
	cont2	0.0588235	0.529412	0.0588235
	cont3	0	0.535714	0
	cont4	0.047619	0.0952381	0.047619
Cue-identity B Forth control	cont1	0	0.0333333	0
	cont2	0.0588235	0.823529	0.0588235
	cont4	0.047619	0.0952381	0.047619
Cue-identity B Last control	cont1	0.0377358	0.132075	0
	cont2	0.0833333	0.666667	0.0833333
	cont3	0.0357143	0.285714	0.0357143
	cont4	0	0.130435	0

## Sheet: fig.5a-c
Non-match A First
X1	X2	X3	Label
4.19139	2.45756	1.53035	1 non-match
4.82089	1.0682	1.53861	1 non-match
4.46027	1.52529	1.38902	1 non-match
4.9763	1.22608	2.407	1 non-match
4.83401	2.60616	1.47234	1 non-match
4.68483	2.40244	2.27188	1 non-match
4.21572	0.29954	2.28929	1 non-match
4.55844	2.03675	1.5717	1 non-match
5.86818	1.59026	2.57968	1 non-match
5.39033	1.37221	0.696274	1 non-match
4.80307	1.45213	1.83062	1 non-match
5.59646	2.05286	1.469	1 non-match
4.79321	0.723471	2.18339	1 non-match
5.03293	0.471457	1.8257	1 non-match
4.68273	2.20591	1.94796	1 non-match
5.60185	1.23106	1.30534	1 non-match
5.08838	1.22113	1.463	1 non-match
5.229	1.14635	1.86406	1 non-match
5.26786	1.57955	1.74722	1 non-match
4.56115	1.30524	0.851791	1 non-match
4.72132	2.20756	2.722	1 non-match
5.12922	2.01838	2.3716	1 non-match
3.80981	1.27853	1.14064	2 non-match
5.00725	1.77213	1.03775	2 non-match
5.13533	0.702242	1.50321	2 non-match
3.56201	1.44231	1.2153	2 non-match
4.97239	1.6135	1.76074	2 non-match
5.04441	1.60758	2.27051	2 non-match
5.09084	1.09277	1.1494	2 non-match
5.39733	2.02692	1.42953	2 non-match
4.97533	1.59205	1.47481	2 non-match
4.32999	0.581761	1.91471	2 non-match
4.86559	1.08994	2.12051	2 non-match
5.40487	1.70113	1.95093	2 non-match
3.84604	0.429238	1.87954	2 non-match
4.56719	1.44966	2.28114	2 non-match
5.01921	2.52842	1.87284	2 non-match
5.17387	1.69603	1.12533	2 non-match
5.1554	2.03509	1.54265	2 non-match
3.76517	2.17265	1.28925	3 non-match
4.18473	1.54759	1.62357	3 non-match
4.40224	1.68266	2.25017	3 non-match
4.58696	1.80459	1.55692	3 non-match
3.94122	0.75192	1.55774	3 non-match
4.7877	1.69415	1.86457	3 non-match
4.62495	0.235765	1.45205	3 non-match
4.23869	1.68496	1.36081	3 non-match
4.09376	1.0138	2.09888	3 non-match
3.9226	0.806586	1.80609	3 non-match
4.14878	1.84365	1.55147	3 non-match
4.21104	0.961166	1.66121	3 non-match
4.41279	1.59065	2.09322	3 non-match
4.76314	1.28962	1.96652	3 non-match
5.29049	1.16614	2.33459	3 non-match
4.12653	0.45988	1.99485	3 non-match
4.40365	1.21047	1.33484	3 non-match
4.18222	1.82028	0.752738	3 non-match
4.24226	0.696138	1.35588	3 non-match
4.31995	1.50084	1.40784	4 non-match
3.72665	2.51905	1.28691	4 non-match
4.59215	1.10574	1.83866	4 non-match
5.50164	1.4089	1.71425	4 non-match
4.23821	1.38328	1.38597	4 non-match
4.72877	0.732264	1.57784	4 non-match
4.43411	1.16797	1.26123	4 non-match
5.62666	1.75377	2.62378	4 non-match
4.24332	1.89703	1.02467	4 non-match
3.83201	1.90537	1.04126	4 non-match
4.69731	1.87299	2.00802	4 non-match
5.96036	1.93328	1.00473	4 non-match
4.15873	1.22372	2.04416	4 non-match
4.55859	0.949118	1.91331	4 non-match
3.94818	1.26758	2.14085	4 non-match
3.52304	2.02937	2.18155	4 non-match
3.73354	1.17081	1.80076	4 non-match
4.34956	0.771	2.45998	4 non-match
4.34831	2.21564	2.1001	4 non-match
4.09437	0.998263	1.19077	4 non-match
4.91951	2.7211	2.00838	4 non-match
4.57781	0.850271	1.5684	1 match
5.31382	1.06169	1.70343	1 match
5.39034	0.939352	1.83177	1 match
5.06708	0.917398	1.33487	1 match
5.45585	1.67374	2.33635	1 match
5.55132	2.01297	2.59721	1 match
5.08737	0.886332	2.22982	1 match
4.8902	1.60187	2.78264	1 match
4.12976	2.53703	1.68407	1 match
4.623	1.3516	1.08511	1 match
5.6742	0.802971	1.06448	1 match
4.67849	1.8231	2.44194	1 match
5.71995	2.2589	2.40164	1 match
5.55593	2.37325	1.97042	1 match
5.38255	0.603919	1.41765	1 match
4.84794	1.38894	1.9393	1 match
4.80627	1.70159	2.42545	2 match
5.71306	1.20724	2.21866	2 match
4.84587	1.5677	1.34808	2 match
4.65133	2.53176	2.21603	2 match
5.21098	2.13071	1.76633	2 match
4.1027	0.523214	0.577389	2 match
4.88456	1.71144	0.724715	2 match
3.47248	1.71	1.56326	2 match
5.81592	1.94016	1.89831	2 match
4.47703	2.63346	1.79672	2 match
4.24804	2.174	1.92353	2 match
4.00039	1.66504	2.50393	2 match
4.28416	0.956105	0.644657	2 match
4.6504	1.08007	1.21271	2 match
5.47932	1.2493	1.22272	2 match
4.20252	0.169454	1.43106	2 match
3.56686	2.14312	1.31993	2 match
3.74239	1.61656	1.01794	2 match
3.84224	1.59132	2.52719	2 match
4.40484	1.48509	2.69786	2 match
4.29589	1.91422	1.63752	2 match
4.92221	2.94961	2.43663	3 match
4.05345	2.45294	2.10228	3 match
4.67513	2.41496	2.71165	3 match
4.65132	1.20811	0.74585	3 match
5.27455	0.500356	2.22633	3 match
3.52944	1.23428	1.49655	3 match
6.15098	1.38227	1.18605	3 match
4.6295	1.3981	2.44517	3 match
5.4512	0.744617	2.4528	3 match
4.93064	0.221544	1.63544	3 match
5.04421	1.02399	0.91415	4 match
4.93056	1.53802	0.766818	4 match
5.37653	1.66463	0.49679	4 match
4.50337	0.47306	2.74405	4 match
4.2519	2.12109	0.882285	4 match
5.02851	0.909205	2.7859	4 match
6.06484	1.14159	1.89519	4 match
5.14351	2.20329	1.78306	4 match
4.5199	2.66266	1.39518	4 match
5.18621	0.713547	2.27471	4 match
4.24285	1.37244	0.577563	4 match
3.59676	1.46752	2.31624	4 match
5.52936	1.09852	0.421878	4 match
5.93589	1.64366	2.17005	4 match
5.90483	1.53605	2.58397	4 match
4.54493	2.36136	2.14554	4 match
4.40457	2.02342	0.951166	5 non-match
5.33366	0.306603	2.0526	5 non-match
5.56834	2.36512	1.22808	5 non-match
5.21056	0.872013	0.689996	5 non-match
4.56784	2.10938	1.31342	5 non-match
4.4611	0.549391	2.80752	5 non-match
4.46673	2.8106	1.32793	5 non-match
4.81923	1.07094	2.50817	5 non-match
5.58623	1.7377	1.55894	5 non-match
5.917	1.41517	1.6582	5 non-match
5.31019	1.89156	2.67613	5 non-match
5.07606	2.16931	2.60076	5 non-match
5.00802	0.290246	2.07578	5 non-match
3.56954	1.19568	2.03672	5 non-match
5.58934	1.51089	1.42051	5 non-match
5.62346	0.470176	1.21125	5 non-match
5.10232	1.05628	2.66897	5 non-match
5.26187	2.13505	0.804913	5 non-match
3.98381	1.04477	1.11908	6 non-match
6.1513	0.637793	1.10029	6 non-match
3.82529	1.54533	1.66895	6 non-match
5.98834	0.690409	0.908091	6 non-match
5.73016	0.212079	1.54271	6 non-match
5.80453	0.423203	1.49271	6 non-match
4.54533	1.08139	2.83293	6 non-match
5.49037	0.841303	1.95527	6 non-match
4.93941	0.474519	1.0952	6 non-match
3.41135	1.78048	1.40912	6 non-match
3.93726	1.39133	0.994348	6 non-match
3.44341	2.08905	2.0408	6 non-match
5.09929	0.27251	1.32908	6 non-match
4.26122	1.92014	2.57888	6 non-match
4.86191	0.193997	1.317	6 non-match
4.20965	1.33514	2.53535	6 non-match
3.98594	1.788	2.05234	6 non-match
4.26032	0.564074	1.30963	6 non-match
3.83139	1.77368	1.96425	6 non-match
6.06913	0.718361	1.59118	7 non-match
4.21932	1.88551	2.83655	7 non-match
5.90956	2.00076	1.60604	7 non-match
5.16575	1.03378	1.03184	7 non-match
4.59388	1.06921	0.792612	7 non-match
4.85862	0.06977	2.51832	7 non-match
5.32011	1.82461	2.09414	7 non-match
5.39817	1.6183	1.178	7 non-match
5.09263	1.5792	2.7424	7 non-match
4.03973	0.919901	0.360802	7 non-match
5.85133	1.83284	1.01927	7 non-match
5.9389	2.06309	2.51548	7 non-match
5.58181	2.4722	1.48914	7 non-match
5.06744	0.627646	1.00743	7 non-match
5.08612	2.49155	2.82872	7 non-match
4.59019	-0.04091	2.53439	7 non-match
4.83753	1.80694	2.89607	7 non-match
5.54491	2.03822	2.07688	7 non-match
4.92304	1.77838	2.79995	7 non-match
4.61544	1.56539	2.98698	7 non-match
4.96063	2.12865	0.967957	7 non-match
3.86901	2.33175	1.50493	7 non-match
4.5478	1.57538	0.57703	7 non-match
5.92108	1.05713	1.84238	7 non-match
4.5644	0.687098	0.966129	8 non-match
5.89293	2.61776	2.05952	8 non-match
4.42804	2.08917	2.84117	8 non-match
5.17422	1.65375	3.07014	8 non-match
5.22491	2.69367	1.43997	8 non-match
5.80643	2.36915	1.44355	8 non-match
6.07527	1.45503	1.91687	8 non-match
6.23068	1.55444	1.16883	8 non-match
4.25331	2.61104	2.28421	8 non-match
5.16783	2.83774	2.03394	8 non-match
5.64693	2.64231	2.15808	8 non-match
3.67995	0.652985	1.6454	8 non-match
3.73831	1.4439	2.47477	8 non-match
5.76269	1.35438	0.988705	8 non-match
5.16814	2.79429	2.37399	8 non-match
4.66961	1.65882	0.458898	8 non-match
4.05753	2.61419	2.07756	8 non-match
6.06405	2.28685	1.9449	8 non-match
5.59053	1.04283	2.30963	8 non-match
5.45312	0.719379	1.03657	8 non-match
5.09778	1.68392	0.409151	8 non-match
4.80443	1.40609	3.14467	8 non-match
3.8676	0.709853	2.533	5 match
4.33214	2.49152	1.15584	5 match
5.88807	0.948972	1.35105	5 match
4.75231	2.8748	1.94989	5 match
4.4198	1.23358	3.08825	5 match
4.8378	0.111138	2.58136	5 match
4.08664	0.418888	2.44381	5 match
4.34288	2.28814	2.72522	5 match
5.08984	2.84276	1.57396	5 match
4.02435	0.506417	2.62821	5 match
4.85303	2.84768	1.27571	5 match
5.70349	0.455747	1.81496	5 match
6.18399	1.92786	1.69998	5 match
5.68419	1.13928	0.723478	5 match
6.09157	0.990449	1.33762	5 match
5.89951	0.581341	1.40226	5 match
5.52018	0.900404	1.38854	5 match
4.63206	2.91952	1.27908	5 match
5.57335	2.16502	0.985906	5 match
3.83164	2.16135	1.44237	6 match
4.18953	1.03756	2.37344	6 match
4.02312	0.609668	0.631308	6 match
4.61439	0.860198	2.50654	6 match
4.79769	-0.07463	1.35576	6 match
4.82534	3.12893	2.31842	6 match
4.9059	1.3058	0.373755	6 match
4.22804	1.48607	3.00746	6 match
3.95575	2.20431	2.57511	6 match
4.40463	0.355537	1.67674	6 match
3.79606	1.99059	2.44922	6 match
4.4984	1.78344	0.612046	6 match
5.41361	0.376897	1.40702	6 match
3.64649	1.87445	1.49076	6 match
4.71671	1.81369	3.15267	6 match
3.74066	0.506756	1.91689	6 match
3.68862	0.773665	1.23988	6 match
4.95652	0.280714	1.75439	6 match
4.1322	2.09417	1.05748	7 match
6.08322	1.69473	2.58938	7 match
4.92387	2.60883	0.899247	7 match
3.60135	1.4483	2.70194	7 match
4.93715	0.634386	0.657674	7 match
5.42769	1.63955	2.92824	7 match
5.27962	2.08491	2.98538	7 match
6.028	0.580402	1.93136	7 match
3.35853	2.12443	1.73434	7 match
4.88772	1.0802	3.18649	7 match
5.46671	0.883972	0.518534	7 match
4.00206	2.79336	2.15369	7 match
4.95359	-0.00641	1.87023	7 match
5.62624	0.389069	2.4902	7 match
4.00091	1.15441	0.404482	8 match
5.27931	1.73513	3.08295	8 match
4.3194	2.7121	2.64775	8 match
4.55947	-0.08078	2.39699	8 match
5.44219	1.53195	0.44256	8 match
5.82688	0.81841	2.46669	8 match
5.04201	3.09432	1.30573	8 match
4.12559	0.375112	1.00517	8 match
6.28498	0.744235	1.27422	8 match
4.31139	3.07322	2.17726	8 match
5.90769	0.928618	2.34385	8 match
5.47398	2.51517	1.07624	8 match
4.56352	1.40302	0.241828	8 match
5.68143	0.362499	2.59233	8 match
5.52691	2.75392	1.72565	8 match
4.45715	1.65763	0.138202	8 match
Non-match A Last
X1	X2	X3	Label
7.26529	14.2812	3.75092	1 non-match
8.40758	14.5554	4.33983	1 non-match
8.40649	14.9254	3.98987	1 non-match
8.6876	14.6274	3.52362	1 non-match
8.70134	14.1214	4.22003	1 non-match
8.60764	14.7658	4.02714	1 non-match
8.80873	14.109	4.56813	1 non-match
7.60634	14.7051	4.22106	1 non-match
8.82973	14.5508	3.43	1 non-match
8.14331	14.7149	3.07889	1 non-match
8.08616	13.5138	3.51146	1 non-match
9.2524	14.3898	3.88038	1 non-match
7.84386	14.0086	3.37623	1 non-match
7.5201	14.388	3.32399	1 non-match
8.38271	14.3242	3.418	1 non-match
8.32329	14.0691	4.15306	1 non-match
7.93905	14.3404	4.20848	1 non-match
8.24358	13.7043	3.5002	1 non-match
8.535	13.3513	3.42011	1 non-match
7.77247	14.6818	3.78787	1 non-match
7.38522	13.987	3.91649	1 non-match
8.12056	13.431	3.2629	1 non-match
8.4124	14.2151	3.07226	1 non-match
8.57437	13.5071	3.48773	1 non-match
8.41574	14.5923	3.76677	2 non-match
7.86607	12.7301	3.88567	2 non-match
7.87756	13.2946	4.35632	2 non-match
8.64427	13.5731	3.60214	2 non-match
7.74289	13.626	4.80419	2 non-match
7.73465	13.1804	3.83765	2 non-match
8.56433	13.6538	3.18299	2 non-match
8.57165	14.0725	4.07439	2 non-match
7.98396	13.1728	4.024	2 non-match
8.77504	13.616	3.69807	2 non-match
8.81093	14.3248	3.54493	2 non-match
8.97138	14.3165	3.71347	2 non-match
8.71944	14.2772	4.5441	2 non-match
8.27044	14.6244	4.70329	2 non-match
9.04481	13.5974	3.73866	2 non-match
7.98226	13.9572	3.84646	2 non-match
8.43197	13.8685	4.05099	2 non-match
8.83839	13.9781	3.4382	2 non-match
8.68563	13.5406	4.27052	2 non-match
8.06749	13.7521	4.07081	2 non-match
8.20275	13.8568	4.61053	2 non-match
7.66115	12.8563	4.03005	2 non-match
8.39255	13.1311	4.05521	2 non-match
8.5357	14.5511	4.08864	2 non-match
8.55916	14.0037	4.35401	2 non-match
8.95592	14.0631	3.48551	2 non-match
8.38015	13.403	3.65552	2 non-match
8.23005	14.0461	4.37125	2 non-match
7.81051	13.0537	4.36936	3 non-match
9.11904	15.0421	3.90473	3 non-match
9.02589	14.1985	4.16346	3 non-match
7.85461	14.3547	3.30656	3 non-match
9.17502	14.971	3.83615	3 non-match
8.76418	14.0648	3.50662	3 non-match
8.12448	13.9971	3.52982	3 non-match
8.94156	13.3683	4.36689	3 non-match
9.21296	13.4232	3.61158	3 non-match
8.9171	14.4227	3.86923	3 non-match
8.79425	13.8399	4.27972	3 non-match
8.79255	13.8438	4.28806	3 non-match
8.28576	14.8551	3.6079	3 non-match
9.36612	14.2017	3.77748	3 non-match
8.49787	14.3378	4.34831	3 non-match
7.71363	14.1729	3.58634	3 non-match
8.2868	13.0748	3.22441	3 non-match
8.38636	14.1276	3.65941	3 non-match
8.06971	13.0421	4.64396	3 non-match
7.95074	14.1375	3.17272	3 non-match
9.01511	15.1068	3.95315	3 non-match
7.88855	14.3029	3.86599	3 non-match
8.25471	13.7652	4.24966	3 non-match
9.07625	13.9029	3.02035	3 non-match
8.85103	14.5562	4.85477	3 non-match
8.05849	14.7106	4.94461	3 non-match
7.6633	13.589	4.43219	3 non-match
8.52597	13.0828	3.73971	3 non-match
9.1471	14.8829	4.4574	3 non-match
7.8593	13.0758	3.53772	4 non-match
8.73216	15.2544	3.97038	4 non-match
8.22779	13.4792	2.84298	4 non-match
7.99607	13.3089	4.72163	4 non-match
8.67046	14.0203	3.84797	4 non-match
7.52927	14.8099	3.65058	4 non-match
8.69275	14.8165	3.29445	4 non-match
8.10068	14.119	2.96879	4 non-match
7.89458	14.3646	3.36987	4 non-match
7.45864	13.9681	4.23532	4 non-match
7.67948	13.7761	4.14195	4 non-match
8.62495	14.4989	3.13849	4 non-match
8.80482	15.0113	3.68235	4 non-match
8.74401	12.8804	3.85828	4 non-match
8.2291	14.4566	4.56412	4 non-match
9.06308	14.8075	3.46612	4 non-match
9.10163	13.6033	3.30754	4 non-match
8.38056	14.2221	3.1369	4 non-match
8.34417	14.9229	3.54321	4 non-match
8.30437	14.1013	2.99062	4 non-match
7.52335	14.7333	3.76246	4 non-match
7.61637	14.0138	4.77985	4 non-match
9.0956	15.0989	4.08645	4 non-match
8.88586	14.7691	3.61184	4 non-match
7.67518	14.2616	4.6886	4 non-match
8.10692	13.4455	2.86128	4 non-match
9.14109	12.6707	4.521	1 match
9.15499	12.7675	4.87357	1 match
8.78419	12.6358	3.62073	1 match
9.55275	12.8636	4.39525	1 match
9.00681	12.9257	3.85969	1 match
8.92407	12.5098	5.40469	1 match
9.17953	13.0734	4.38449	1 match
8.23888	12.9806	4.57828	1 match
8.89738	12.388	4.74675	1 match
7.71689	12.8199	4.851	1 match
9.31989	12.5931	4.64473	1 match
9.63417	13.1867	4.0805	1 match
8.17157	13.023	3.25673	1 match
9.71208	12.8676	4.84335	1 match
9.0146	12.994	5.0449	1 match
8.98197	13.3968	3.31133	1 match
7.65275	12.7657	4.86709	1 match
8.20757	12.6125	5.15513	1 match
9.06526	13.1471	3.33468	1 match
8.25556	12.1042	4.86579	1 match
8.44361	12.6605	4.17805	1 match
9.44845	13.4418	4.7152	1 match
8.50725	12.4733	4.80939	2 match
8.63337	13.0476	4.19579	2 match
8.37067	12.786	3.37981	2 match
7.63077	12.6017	5.2616	2 match
8.68263	13.485	5.38744	2 match
8.72199	12.8402	5.50222	2 match
8.85815	12.4077	5.01547	2 match
8.23869	12.8039	4.23917	2 match
8.59311	12.5392	3.98212	2 match
9.02092	12.2258	5.43871	2 match
9.28709	12.9616	4.50701	2 match
9.30722	13.608	4.2082	2 match
9.00432	12.5859	4.01404	2 match
9.34553	13.3962	4.97079	2 match
8.24848	13.4837	3.13439	2 match
8.66435	12.8456	5.51473	2 match
8.82456	12.0827	5.07121	2 match
9.07601	13.0266	3.17048	2 match
8.70969	12.4399	4.15455	2 match
9.38585	12.9672	3.90702	2 match
9.72147	12.7866	4.36202	2 match
8.61094	12.0479	5.22173	2 match
8.11128	12.983	4.89169	2 match
9.02329	12.5592	4.33252	2 match
8.3153	12.1372	4.2933	2 match
9.17827	12.2946	4.95504	2 match
8.39923	13.3147	4.59565	3 match
8.85738	12.5813	4.52314	3 match
8.44849	13.6886	4.74048	3 match
7.75001	12.538	4.93311	3 match
8.35161	12.8056	4.74944	3 match
8.97007	12.8263	4.16634	3 match
9.03228	12.6132	4.9101	3 match
8.48324	12.8755	4.47154	3 match
8.56182	12.9198	3.70603	3 match
8.61589	12.466	3.64462	3 match
9.03651	12.3593	5.48404	3 match
8.70714	13.4943	5.04488	3 match
9.37291	12.3983	4.18801	3 match
8.23225	12.6218	4.26933	3 match
9.1716	12.3398	4.1041	3 match
8.2986	12.5253	5.04328	3 match
8.52195	13.1676	4.38814	3 match
7.47762	13.7081	3.86405	3 match
8.2381	12.5899	4.0642	3 match
8.60838	13.3064	5.08645	3 match
8.99933	11.9211	4.85587	3 match
8.87313	12.7921	3.4726	3 match
8.92573	13.1855	4.31563	3 match
8.09039	12.4931	4.87149	3 match
7.97033	12.1744	4.57975	4 match
8.31833	13.6434	5.20444	4 match
8.3412	12.2039	4.27779	4 match
9.79772	12.7154	4.50186	4 match
7.71396	12.6392	4.20957	4 match
8.81351	12.5666	4.17149	4 match
9.02432	12.1974	4.34884	4 match
7.64254	13.1658	4.75363	4 match
8.43817	14.0877	4.90302	4 match
9.57636	12.6201	3.9695	4 match
7.87013	14.1188	5.01619	4 match
8.98138	12.1533	4.4023	4 match
8.80447	13.2252	4.07316	4 match
8.37601	12.9283	5.20218	4 match
9.37251	13.1306	3.67411	4 match
8.58345	12.7888	3.17883	4 match
8.21275	13.3173	5.26034	4 match
8.74252	12.3291	3.73294	4 match
9.57214	12.9662	4.61784	4 match
9.60242	12.563	5.13838	4 match
9.41075	12.3204	4.50412	4 match
8.97201	12.2407	4.92436	4 match
9.40493	12.8056	5.11314	4 match
9.19619	12.6035	4.61947	4 match
7.97196	15.1635	4.45507	5 non-match
8.20021	14.5611	3.196	5 non-match
8.23349	14.0016	3.43891	5 non-match
8.63676	14.181	4.66639	5 non-match
8.30785	14.4591	4.69768	5 non-match
8.34609	12.4512	3.30015	5 non-match
7.87645	13.8054	4.29285	5 non-match
8.96774	14.2824	4.14146	5 non-match
8.82809	14.7137	4.44927	5 non-match
7.67769	14.0116	3.88614	5 non-match
8.08782	14.5494	4.47818	5 non-match
7.18548	14.0797	3.71408	5 non-match
7.5118	13.2855	3.78496	5 non-match
7.26577	13.9227	3.7102	5 non-match
7.35837	13.9094	4.75557	5 non-match
8.66717	13.9965	3.34789	5 non-match
7.86622	13.7445	4.98434	5 non-match
7.98688	14.4735	4.22766	5 non-match
8.1865	14.3256	3.96646	5 non-match
7.18259	13.6481	3.69899	5 non-match
7.7659	14.8169	3.52974	5 non-match
7.55395	13.8105	3.58194	5 non-match
7.50249	14.5138	3.73213	5 non-match
7.94048	13.7707	4.57289	5 non-match
7.63983	14.2043	4.0772	5 non-match
8.65547	15.0629	4.12986	5 non-match
7.79527	12.7395	3.33806	5 non-match
8.90739	14.3113	5.00669	5 non-match
8.44052	14.7053	3.42945	5 non-match
9.20706	14.6228	4.07904	6 non-match
8.70021	14.791	3.75058	6 non-match
8.60753	14.5363	2.97564	6 non-match
8.00762	14.1995	4.89979	6 non-match
9.22846	14.0659	4.02043	6 non-match
8.29805	14.6587	2.97381	6 non-match
8.01185	14.6626	3.26802	6 non-match
8.57358	14.5955	4.80053	6 non-match
8.63703	14.498	4.43781	6 non-match
8.05165	14.1158	4.51486	6 non-match
8.56202	12.6073	3.78132	6 non-match
8.21216	12.9549	3.76547	6 non-match
8.96294	14.275	2.94909	6 non-match
8.65618	14.7208	3.16913	6 non-match
7.94864	13.7851	4.4744	6 non-match
9.3933	14.3495	4.36528	6 non-match
9.16552	14.8789	4.47058	6 non-match
9.01177	14.1468	4.61747	6 non-match
8.59563	12.5214	3.39727	6 non-match
8.0916	14.8805	3.88349	6 non-match
8.58601	14.2752	2.80663	6 non-match
8.31192	15.1889	3.7843	6 non-match
9.43409	13.8762	3.53858	6 non-match
9.59798	14.3163	3.25095	6 non-match
8.41603	14.8666	2.9765	6 non-match
7.65177	14.2886	4.89662	6 non-match
7.15016	13.5756	4.26612	6 non-match
8.36783	15.0673	3.08481	6 non-match
8.85111	14.6475	4.27486	7 non-match
9.40258	14.5868	3.69815	7 non-match
8.78356	13.4155	3.48819	7 non-match
7.89095	14.7014	4.87997	7 non-match
8.9884	13.9081	3.00365	7 non-match
8.72502	14.1935	2.75693	7 non-match
8.47573	15.1902	3.33459	7 non-match
9.15677	14.3292	3.90566	7 non-match
7.48203	14.365	3.25121	7 non-match
7.69142	14.8784	4.38412	7 non-match
8.558	14.7289	2.8563	7 non-match
9.04674	13.8609	3.54887	7 non-match
8.1901	14.2632	3.06107	7 non-match
8.35296	14.1162	4.88226	7 non-match
9.42815	14.3753	3.5225	7 non-match
8.02019	13.1747	3.09282	7 non-match
8.64945	15.0695	4.20257	7 non-match
7.35788	14.5195	4.18715	7 non-match
9.19168	14.0622	3.31364	7 non-match
8.75516	14.7999	4.64037	7 non-match
7.41126	14.0358	4.37522	7 non-match
7.72535	13.5072	3.28694	7 non-match
7.344	14.343	3.55204	7 non-match
7.31292	14.6099	3.85511	7 non-match
8.42172	14.9972	4.25144	7 non-match
8.07961	15.0246	3.60743	8 non-match
7.75508	14.6548	4.30029	8 non-match
9.13911	12.5735	3.54687	8 non-match
8.54378	13.5734	3.28362	8 non-match
7.98994	14.247	3.07211	8 non-match
9.08627	13.0069	4.67943	8 non-match
7.51947	13.2467	4.92319	8 non-match
9.61519	14.4049	3.96925	8 non-match
9.36014	12.9345	3.40117	8 non-match
9.237	14.2828	4.68006	8 non-match
9.34589	14.1152	4.92504	8 non-match
9.03154	14.4227	4.5462	8 non-match
7.88681	12.4628	3.89948	8 non-match
8.25222	14.456	3.92947	8 non-match
8.56673	13.7388	2.7317	8 non-match
7.80807	14.9331	3.99782	8 non-match
9.04957	14.3488	2.97051	8 non-match
8.60637	15.361	3.97392	8 non-match
9.1147	13.9202	2.89442	8 non-match
7.97227	14.9836	4.25334	8 non-match
8.31441	15.3853	3.59618	8 non-match
7.50736	13.6347	3.42293	8 non-match
7.49279	13.4811	3.51327	8 non-match
9.41607	14.6717	4.21126	8 non-match
9.32505	14.3374	3.34533	8 non-match
7.22752	13.8466	3.87145	8 non-match
8.90485	12.0132	4.60659	5 match
9.5151	14.3524	4.02943	5 match
7.63422	13.8287	2.97164	5 match
9.57136	13.315	4.96032	5 match
9.2832	12.2803	4.5987	5 match
7.57919	13.6294	4.71353	5 match
9.5423	13.8059	3.46862	5 match
7.1828	12.9351	4.04496	5 match
8.7615	12.8302	4.41139	5 match
9.46943	13.28	3.93071	5 match
8.7764	12.1109	3.86695	5 match
9.4269	12.4875	4.57423	5 match
7.68278	12.4879	4.1448	5 match
8.19565	11.9474	5.16674	5 match
7.34869	13.5075	4.81185	5 match
8.70239	13.53	5.48742	5 match
7.73754	13.8485	5.32186	5 match
7.39164	12.9876	4.88915	5 match
7.80777	13.0456	4.93596	5 match
8.53324	11.9382	5.06658	5 match
7.8481	12.6312	5.0722	6 match
9.04618	12.1689	5.37326	6 match
9.71918	13.1629	3.63071	6 match
8.17107	12.3876	3.93938	6 match
8.89823	13.1755	5.2262	6 match
8.58362	12.4736	4.88242	6 match
7.8405	12.2415	3.80681	6 match
8.53445	13.906	5.28631	6 match
9.69708	12.4586	4.47526	6 match
8.10698	13.257	5.13108	6 match
9.33963	13.1075	5.13766	6 match
8.09564	12.2173	4.56973	6 match
8.52254	12.0856	4.63609	6 match
8.10681	12.4079	3.5542	6 match
8.90048	12.2888	3.51624	6 match
9.55789	13.4396	4.1944	6 match
8.71135	11.9335	5.10379	6 match
9.02821	13.5674	5.37315	6 match
7.99622	12.2686	3.73621	6 match
8.69181	11.9998	4.33179	6 match
9.81302	13.0889	4.76992	6 match
7.80092	12.7871	5.31552	6 match
7.75252	12.4313	4.44993	6 match
9.60859	12.72	3.96994	7 match
9.44283	12.6781	5.25598	7 match
8.41873	11.9712	4.39838	7 match
7.91543	12.5377	3.37701	7 match
7.81845	13.5151	5.10734	7 match
8.30064	12.3764	3.97851	7 match
9.02099	12.3481	3.73966	7 match
7.48311	13.3515	4.55417	7 match
7.57597	13.0157	5.14919	7 match
9.9437	13.5273	4.45876	7 match
9.69561	12.4663	4.14923	7 match
9.59183	12.618	3.68756	7 match
7.89527	12.7477	4.8359	7 match
9.79197	12.9867	4.27994	7 match
8.7289	12.7036	4.93799	7 match
9.2174	12.9659	3.11149	7 match
9.61153	12.23	4.3347	7 match
9.30002	12.0959	4.266	7 match
8.46489	13.5213	4.40492	7 match
9.53468	13.2233	4.97899	7 match
8.32006	11.9877	5.26323	7 match
9.56175	12.6194	4.84787	7 match
7.66018	13.9657	3.04864	7 match
9.06739	13.3726	4.97694	7 match
8.9633	12.0144	3.64013	7 match
9.29616	12.1329	5.32722	7 match
9.11483	11.9313	4.29506	7 match
9.06428	13.8545	5.09926	7 match
8.17567	15.2907	4.38429	8 match
8.72523	12.6066	5.72331	8 match
9.79908	13.0906	4.80404	8 match
7.48871	12.6475	4.68891	8 match
8.07235	12.0928	5.03325	8 match
7.44725	12.2908	4.45521	8 match
8.18422	12.6247	5.38629	8 match
7.68625	12.3151	3.70743	8 match
7.8372	12.1761	4.3281	8 match
8.64578	12.2987	3.36066	8 match
7.6654	12.7475	5.05281	8 match
8.75677	12.6417	5.05328	8 match
7.05364	13.5541	4.2324	8 match
9.48088	12.2944	5.50007	8 match
9.51011	12.6199	5.20498	8 match
8.17802	13.314	5.47053	8 match
Cue-identity A First
X1	X2	X3	Label
3.77724	12.7024	5.45247	1 non-match
4.36218	11.6761	4.44025	1 non-match
4.33355	11.9564	4.28636	1 non-match
4.57932	11.6936	5.4928	1 non-match
4.14395	11.5987	4.18844	1 non-match
4.17643	12.9561	4.79129	1 non-match
3.8692	12.3268	5.33771	1 non-match
4.12705	12.9934	3.99983	1 non-match
4.89098	12.5498	4.64565	1 non-match
3.83849	12.3532	5.6901	1 non-match
3.4421	11.8932	4.35258	1 non-match
4.58816	12.5505	4.47694	1 non-match
4.05267	12.3968	4.4522	1 non-match
3.94122	12.6801	4.80877	1 non-match
4.18772	12.4467	5.25753	1 non-match
4.87882	12.1243	4.8793	1 non-match
3.97691	12.9382	4.06965	1 non-match
4.02303	11.2183	4.44544	1 non-match
4.34979	11.7236	5.32684	1 non-match
4.41012	12.9452	4.95172	1 non-match
4.46276	13.029	5.50656	1 non-match
3.40009	12.4085	5.07132	1 non-match
4.31448	12.0093	4.92129	1 non-match
4.65099	11.4004	5.15413	1 non-match
3.8453	12.1138	4.49151	1 non-match
3.85223	11.8331	4.27367	2 non-match
4.35895	12.3291	5.01711	2 non-match
4.60676	12.4561	4.76664	2 non-match
5.09269	12.4362	4.29965	2 non-match
4.15072	11.583	4.73684	2 non-match
4.31266	12.9909	4.14386	2 non-match
4.99287	11.3272	4.90795	2 non-match
4.19281	12.4823	4.9534	2 non-match
4.01109	12.0526	5.13492	2 non-match
4.68341	12.3526	4.56992	2 non-match
4.76798	12.2967	5.06529	2 non-match
4.603	11.7799	4.86243	2 non-match
4.17124	12.5548	4.78469	2 non-match
4.98765	12.2885	5.05821	2 non-match
4.88057	12.1236	3.73133	2 non-match
4.93849	12.743	5.18724	2 non-match
3.4652	11.8312	3.89921	2 non-match
4.88423	12.3214	4.20332	2 non-match
3.66856	11.967	4.78166	2 non-match
4.23305	12.561	4.25431	2 non-match
4.03902	12.5501	3.78462	2 non-match
4.62208	12.3449	4.29629	2 non-match
4.56158	12.5801	4.56152	2 non-match
4.89031	12.2979	4.13897	2 non-match
5.21796	12.5023	4.06834	2 non-match
3.74229	12.3422	4.27933	3 non-match
3.52906	12.4633	4.52125	3 non-match
3.84874	12.1167	5.12127	3 non-match
4.6257	12.0417	4.01781	3 non-match
4.48562	12.5749	4.86284	3 non-match
4.34619	11.9804	4.62376	3 non-match
4.77711	12.0791	5.27944	3 non-match
4.29425	12.1175	4.38667	3 non-match
4.16771	12.6621	4.91805	3 non-match
4.76322	12.6129	5.15312	3 non-match
5.11765	12.1923	5.1053	3 non-match
4.83933	11.9906	4.79217	3 non-match
4.31042	12.1714	4.3134	3 non-match
4.44054	12.9318	4.08728	3 non-match
4.34362	11.9941	3.86997	3 non-match
3.80999	12.1214	4.29967	3 non-match
4.78958	13.0193	4.83566	3 non-match
4.44682	11.8348	3.93319	3 non-match
3.56048	12.5539	4.32917	3 non-match
4.77757	13.0838	4.93681	3 non-match
4.42655	12.0589	5.31518	3 non-match
3.82494	13.2571	4.86866	3 non-match
5.24858	12.4325	4.66399	3 non-match
3.85427	12.9452	5.33433	4 non-match
4.47103	12.8133	4.53175	4 non-match
4.36648	12.291	4.24498	4 non-match
4.0297	12.2802	5.30217	4 non-match
3.6561	13.025	4.64372	4 non-match
4.85517	12.8326	4.94087	4 non-match
4.11979	12.3635	3.72344	4 non-match
4.70214	12.6156	4.16135	4 non-match
5.12173	11.5588	3.77368	4 non-match
4.3474	12.8943	4.41769	4 non-match
4.59352	13.4256	4.79239	4 non-match
4.19686	11.115	3.78353	4 non-match
4.93488	12.2034	4.97874	4 non-match
4.49156	13.1979	4.20627	4 non-match
5.33419	12.6405	4.5175	4 non-match
4.55346	12.502	5.29021	4 non-match
3.86201	12.0728	4.86144	4 non-match
4.28223	13.0128	5.04692	4 non-match
4.16734	13.0158	3.89941	4 non-match
4.73234	12.8004	4.17042	4 non-match
5.24702	11.6937	5.28052	1 match
3.36206	11.6789	5.41332	1 match
3.99718	12.3561	4.89953	1 match
5.14885	11.8632	5.42298	1 match
3.65111	13.0514	4.31324	1 match
4.09612	13.0713	4.42752	1 match
4.59139	12.2794	5.24611	1 match
3.92302	11.5935	5.61078	1 match
3.33734	12.2669	4.6806	1 match
3.49689	11.2605	5.29682	1 match
3.59034	11.3609	4.23126	1 match
4.96914	11.3058	3.87357	1 match
3.92382	12.7488	5.21837	1 match
3.76831	12.0601	4.6233	1 match
4.47199	11.2738	5.33798	1 match
3.69869	11.5431	5.62906	1 match
3.99553	11.4891	5.05266	1 match
3.36015	12.0164	4.39961	1 match
3.86655	11.2303	4.41596	1 match
3.59691	11.446	5.10385	1 match
5.11768	11.0854	4.71181	2 match
3.61377	11.6558	4.03672	2 match
3.47099	12.1735	3.94844	2 match
3.45864	12.447	4.57626	2 match
4.75785	12.4762	5.52872	2 match
4.47149	12.5198	3.90144	2 match
4.04795	11.1438	5.06102	2 match
4.52245	12.7079	5.65516	2 match
3.79244	11.5911	4.51417	2 match
3.43042	11.6345	5.16252	2 match
5.41318	12.5798	4.72509	2 match
5.06475	11.6299	4.35255	2 match
4.82536	11.807	4.33296	2 match
4.23874	11.3793	5.24482	2 match
5.36285	12.1413	4.34495	2 match
4.87291	11.2577	4.45486	2 match
5.16315	11.6873	4.45395	2 match
5.08243	11.7512	5.34844	2 match
4.67637	11.708	4.97651	2 match
3.42583	10.7021	4.5758	2 match
4.67382	12.5075	3.58022	3 match
4.68783	11.198	5.21716	3 match
3.66578	11.1828	4.80001	3 match
4.98999	13.0395	4.46562	3 match
3.87166	11.3185	5.11364	3 match
4.92523	11.654	4.49898	3 match
4.07848	11.8977	5.21592	3 match
4.55097	11.3678	5.52008	3 match
4.87711	11.5215	4.90076	3 match
3.62579	11.848	3.7338	3 match
4.32429	11.3089	4.72137	3 match
5.31526	11.4942	4.9028	3 match
4.69464	11.0965	4.35955	3 match
4.38245	12.2406	3.81062	3 match
4.89251	11.9285	5.57331	4 match
3.79548	11.5727	5.28267	4 match
3.54491	12.1725	5.47497	4 match
3.74071	11.6411	4.92161	4 match
4.62968	11.9753	5.52816	4 match
5.41294	12.1528	5.03724	4 match
4.21228	10.9669	5.50498	4 match
4.52454	11.1843	5.25546	4 match
5.38148	11.665	5.01663	4 match
3.33282	12.6773	5.00483	4 match
3.87506	11.4893	3.82997	4 match
4.58483	11.5766	4.86985	4 match
3.83898	11.7546	5.9492	4 match
3.62591	12.6232	3.9556	4 match
4.0647	12.8092	3.76583	4 match
3.29296	12.7222	5.19544	4 match
3.39186	11.7746	5.16809	4 match
3.6115	12.4251	4.38422	5 non-match
5.33786	12.8409	4.49028	5 non-match
3.38687	12.6825	4.09773	5 non-match
3.78956	12.6454	4.79265	5 non-match
4.05713	11.8648	5.83979	5 non-match
3.57681	13.1577	3.93928	5 non-match
4.07019	12.8445	3.57208	5 non-match
3.25079	12.816	4.88651	5 non-match
3.09059	12.7989	4.75965	5 non-match
3.92473	13.4502	4.39633	5 non-match
5.05828	12.6881	3.98214	5 non-match
5.41549	12.0619	4.58586	5 non-match
5.49919	12.2578	5.27908	5 non-match
3.97785	12.1884	3.55286	5 non-match
3.06464	11.8209	4.72009	5 non-match
4.23837	13.6848	4.62066	5 non-match
3.89231	13.2332	3.95895	5 non-match
4.60307	11.3899	3.94785	5 non-match
3.79675	12.9551	5.5268	5 non-match
3.6887	12.3881	3.68459	5 non-match
3.85214	12.803	4.8325	6 non-match
4.27415	13.4962	4.42659	6 non-match
5.44623	11.5123	5.31372	6 non-match
3.18343	11.5016	5.11489	6 non-match
4.44567	13.2676	5.30893	6 non-match
4.98834	13.2181	4.42225	6 non-match
4.56558	13.4761	4.41359	6 non-match
5.60583	11.6751	5.33577	6 non-match
4.68198	12.4048	5.75793	6 non-match
3.23502	12.6706	4.33761	6 non-match
4.16068	12.0952	6.0036	6 non-match
5.32227	12.296	5.294	6 non-match
4.13099	13.3493	4.38903	6 non-match
4.26655	12.5494	3.41257	6 non-match
4.80077	12.8516	5.87097	6 non-match
3.13521	11.897	5.2438	6 non-match
3.46692	12.445	5.41643	6 non-match
5.07124	11.7182	5.77682	7 non-match
4.3518	12.9902	5.70538	7 non-match
4.38687	12.5318	5.92339	7 non-match
5.06067	12.9408	4.23569	7 non-match
5.5713	12.3402	5.02361	7 non-match
4.95257	12.1206	4.13905	7 non-match
5.04586	11.1601	4.99104	7 non-match
5.41174	12.1123	3.81341	7 non-match
5.12196	12.5971	5.77563	7 non-match
4.83793	13.4146	4.82629	7 non-match
4.51792	13.2988	5.42731	7 non-match
5.14995	12.3579	5.8946	7 non-match
4.59469	13.4657	4.93683	7 non-match
3.28219	11.9958	5.68184	7 non-match
3.70186	13.3928	4.43302	7 non-match
3.39233	11.4341	3.87084	7 non-match
4.52544	11.0114	3.84594	7 non-match
2.99403	12.5448	4.73734	7 non-match
4.22949	11.9789	3.46287	7 non-match
3.34209	11.4347	4.42174	7 non-match
3.68623	13.3498	5.06954	7 non-match
3.12548	12.217	4.05547	7 non-match
4.3915	12.9591	5.58349	7 non-match
3.51685	12.1171	6.02274	8 non-match
3.19693	11.7458	5.50061	8 non-match
3.65033	13.3059	5.14205	8 non-match
5.5077	12.8372	5.30461	8 non-match
4.03737	11.3235	5.97964	8 non-match
2.96846	11.8454	4.81723	8 non-match
5.14819	12.8777	5.63246	8 non-match
5.67957	12.3576	5.04871	8 non-match
3.50514	11.3098	5.83612	8 non-match
3.54772	11.8608	5.51582	8 non-match
3.45566	12.8221	5.38513	8 non-match
4.08536	13.3735	4.14429	8 non-match
4.86763	13.0603	5.36405	8 non-match
3.40431	12.9516	5.48783	8 non-match
4.29031	13.7706	4.73919	8 non-match
3.53509	10.8379	5.40982	8 non-match
5.18517	12.4834	5.75657	8 non-match
3.54665	13.3706	4.68821	8 non-match
4.60922	13.4422	5.32463	8 non-match
3.35169	11.9256	4.09031	8 non-match
4.66754	13.3019	3.97982	8 non-match
3.75132	13.412	4.27759	8 non-match
2.87249	12.2569	5.05286	8 non-match
3.22052	12.4658	5.31348	8 non-match
3.93035	13.395	4.82349	8 non-match
3.76116	11.1132	5.73797	5 match
5.41127	11.7503	3.76935	5 match
3.37467	10.9527	5.07474	5 match
4.02025	11.1103	5.94301	5 match
4.49139	10.8665	4.88777	5 match
4.61789	10.479	4.89223	5 match
4.20973	10.8637	5.92031	5 match
3.94399	10.3801	5.23272	5 match
3.75208	10.5314	4.77665	5 match
4.25631	10.9564	3.96837	5 match
5.36069	11.1182	4.38307	5 match
5.41703	11.4607	3.95838	5 match
4.59981	13.1838	3.60384	5 match
3.51654	11.3982	5.66123	5 match
4.3661	12.09	3.28082	5 match
5.50986	12.5704	4.81144	5 match
3.80932	10.7294	3.90677	5 match
5.15982	11.1193	3.87313	5 match
3.72574	10.5294	4.9736	5 match
5.57906	11.3315	5.04657	5 match
5.30329	11.0906	3.96772	5 match
4.55064	10.8555	4.45776	5 match
4.51789	11.1495	5.71381	5 match
4.23841	10.612	3.95452	6 match
5.30459	12.9649	5.5398	6 match
3.78875	10.8154	4.2621	6 match
4.72836	10.9629	5.02315	6 match
5.22967	11.1602	4.54115	6 match
3.41998	10.7222	5.10708	6 match
4.94219	12.0991	3.66692	6 match
3.87532	10.8853	4.95486	6 match
3.54279	12.4738	3.40189	6 match
5.62926	11.5383	4.33141	6 match
3.61746	10.3963	5.05504	6 match
3.02537	11.59	4.05968	6 match
3.97889	10.5602	5.16576	6 match
3.49477	10.9047	4.47992	6 match
4.50069	10.7876	5.57216	6 match
4.03619	11.2159	3.67754	6 match
3.79374	10.8446	5.44587	6 match
5.12526	10.9168	5.06489	6 match
5.0536	13.4222	5.364	6 match
4.21714	10.9257	5.42882	6 match
3.47978	10.9194	4.21623	6 match
4.6753	11.2943	4.10694	6 match
5.21433	10.744	4.90047	6 match
4.10909	10.8859	4.87762	7 match
3.93426	10.8375	3.76402	7 match
4.61163	11.2603	3.84495	7 match
3.89061	10.8006	3.75333	7 match
5.06531	10.8095	4.55083	7 match
4.16437	12.1035	6.04681	7 match
4.39917	10.6057	4.32785	7 match
3.96685	10.6274	4.44899	7 match
4.89825	10.7051	5.08767	7 match
4.06555	10.9945	3.8634	7 match
3.45573	10.6664	4.56847	7 match
3.19338	12.743	3.9224	7 match
5.05755	11.5268	3.41487	7 match
4.2075	10.0367	4.8969	7 match
3.98583	10.5289	4.33671	7 match
5.54038	10.7971	4.89541	7 match
4.63354	10.4671	4.29793	7 match
4.95296	10.9316	5.58139	7 match
3.89385	10.2073	4.7367	8 match
4.22281	10.3778	4.07013	8 match
5.49127	10.9135	5.04287	8 match
4.56948	10.7671	3.96369	8 match
4.20379	10.8279	4.6089	8 match
4.02346	10.1669	4.86354	8 match
3.97497	10.6857	3.58411	8 match
5.14197	11.1952	5.4876	8 match
5.21452	10.7881	4.69289	8 match
3.15847	11.2421	5.37571	8 match
4.69209	10.3162	4.71379	8 match
4.84978	10.6609	5.56676	8 match
3.84787	10.4956	4.05544	8 match
4.83206	10.6579	4.28327	8 match
4.62406	10.3846	5.00256	8 match
4.19174	10.3122	4.56698	8 match
4.13195	10.1141	5.08	8 match
4.83064	10.2855	4.53653	8 match
3.92422	10.4226	4.18385	8 match
4.3722	10.3262	5.18844	8 match
4.11635	10.5841	5.24352	8 match
3.73077	10.3129	4.27178	8 match
4.69961	10.8318	4.23923	8 match
4.32325	10.734	3.63701	8 match
Cue-identity A Last
X1	X2	X3	Label
6.33665	-0.04901	-1.19485	1 non-match
6.46854	0.18761	-0.62859	1 non-match
5.98124	-0.46585	-1.01478	1 non-match
5.83093	0.358341	-1.26404	1 non-match
6.12444	0.043853	-1.28372	1 non-match
5.40886	-0.29692	-0.53105	1 non-match
6.4156	-0.40956	-0.86747	1 non-match
6.3193	0.179285	-1.18705	1 non-match
6.14151	0.493452	-1.40236	1 non-match
6.44988	0.236421	-1.01373	1 non-match
5.60524	-0.1127	-1.28107	1 non-match
6.14771	-0.27821	-1.20797	1 non-match
5.76126	1.11005	-0.62205	1 non-match
6.16913	-0.37635	-1.4799	1 non-match
6.21842	-0.42928	-0.58415	1 non-match
6.28296	-0.15829	-0.84104	1 non-match
5.34612	0.100028	-0.13895	1 non-match
6.16129	-0.51083	-0.64582	1 non-match
6.40547	-0.1991	-0.29174	1 non-match
5.56903	-0.07256	-0.68006	1 non-match
6.19237	-0.63826	-1.12608	1 non-match
5.35935	0.260855	-0.94509	1 non-match
5.03102	0.500997	-1.17097	1 non-match
6.40761	-0.45639	-0.46589	1 non-match
6.03446	0.08523	-0.38774	1 non-match
5.94576	-0.38809	-1.10575	2 non-match
6.19517	0.061878	-1.26169	2 non-match
5.78434	-0.18003	-0.45744	2 non-match
6.6454	0.004255	-1.10268	2 non-match
5.89812	0.325936	-1.01685	2 non-match
6.10283	0.024237	-0.50961	2 non-match
5.73935	0.395864	-0.15205	2 non-match
5.76147	0.603777	0.042198	2 non-match
6.3419	0.663225	-0.96248	2 non-match
6.74463	0.607386	-0.87429	2 non-match
5.98947	0.402695	-0.36921	2 non-match
6.41691	0.546535	-0.22058	2 non-match
6.21832	0.797172	-0.73288	2 non-match
5.94195	-0.40073	-1.23558	2 non-match
5.9698	-0.0277	-1.68979	2 non-match
5.63972	-0.38403	-1.31583	2 non-match
5.77607	-0.33021	-0.11477	2 non-match
5.47684	-0.41031	-0.93588	2 non-match
6.11029	0.833566	-0.88543	2 non-match
6.29914	0.379496	-1.28646	2 non-match
5.9569	1.11949	-0.19237	2 non-match
5.94529	0.276873	-1.56992	2 non-match
6.53668	-0.238	-0.79473	2 non-match
5.93339	0.408714	-0.53003	2 non-match
5.31546	-0.03127	-1.38825	3 non-match
4.88371	0.579072	-0.58263	3 non-match
6.95622	0.493996	-0.8062	3 non-match
5.51454	1.04193	-0.93573	3 non-match
5.38481	-0.06905	-0.57586	3 non-match
6.03326	-0.56276	-1.12367	3 non-match
6.4967	1.1304	-0.41956	3 non-match
6.30161	0.78844	-1.07009	3 non-match
5.2217	-0.19804	-1.0628	3 non-match
5.59783	0.91832	-0.55178	3 non-match
5.61301	0.594934	-0.80303	3 non-match
5.40984	0.756754	0.063991	3 non-match
5.40752	-0.16826	-0.57482	3 non-match
6.54481	0.615649	-0.60547	3 non-match
6.12705	-0.68704	-1.03069	3 non-match
5.97755	0.201819	-1.52129	3 non-match
5.94733	0.019272	-0.80982	3 non-match
5.94363	0.755763	-0.97425	3 non-match
5.35989	0.180075	-1.05269	3 non-match
5.85024	0.482418	-1.4494	3 non-match
6.23008	0.579669	-1.21333	3 non-match
5.74556	0.739518	-1.17661	3 non-match
5.82022	-0.63337	-0.33432	3 non-match
6.29581	0.566572	-0.85448	3 non-match
6.65239	-0.44525	-0.53324	3 non-match
5.88554	0.434757	-0.575	3 non-match
5.16592	-0.26486	-1.4374	3 non-match
5.79201	0.645802	-1.01642	4 non-match
6.00943	0.028474	-0.01135	4 non-match
5.73099	1.13777	-0.51236	4 non-match
6.4617	0.410246	-1.57311	4 non-match
5.24996	0.614823	-0.22431	4 non-match
5.72318	0.135288	-1.26251	4 non-match
6.29734	0.101404	-1.62944	4 non-match
6.60061	0.12288	-0.6613	4 non-match
6.73569	-0.30009	-0.92615	4 non-match
6.24831	-0.09257	-1.0586	4 non-match
6.0147	0.038391	-0.84512	4 non-match
5.32072	0.766989	-0.88178	4 non-match
5.25328	-0.24402	-1.04909	4 non-match
5.2896	0.349798	-0.79116	4 non-match
6.45621	0.610313	-0.71014	4 non-match
5.96187	0.292599	-0.95577	4 non-match
6.45692	0.077089	-0.88197	4 non-match
5.63233	0.233509	-0.68285	4 non-match
5.52441	-0.46097	-0.97661	4 non-match
5.51796	0.334249	-0.98538	4 non-match
5.67918	-0.10252	-0.97981	4 non-match
5.76935	-0.27615	-0.76418	4 non-match
5.50041	-0.21117	-0.11162	4 non-match
5.31268	0.152136	-1.57855	4 non-match
5.26647	0.857853	-1.36936	1 match
6.45425	-0.44924	-1.47026	1 match
5.70564	0.592275	-1.46098	1 match
5.17835	1.00192	-1.19921	1 match
5.78954	0.19463	-1.45966	1 match
5.72238	0.510384	-0.17555	1 match
6.01055	-0.09097	-1.34194	1 match
5.537	0.983797	-1.63281	1 match
5.86366	0.627877	-0.69007	1 match
6.48416	-0.31446	-1.20051	1 match
5.57442	0.995848	-1.11448	1 match
5.88655	0.482887	-1.75413	1 match
5.42527	0.677798	-0.52336	1 match
5.24549	0.557517	-0.92473	1 match
6.6092	0.586437	-1.07525	1 match
5.73638	0.031851	-0.93856	1 match
5.86143	-0.0322	-1.87899	1 match
5.80943	1.04436	-1.48732	1 match
7.03317	-0.02228	-0.96047	1 match
5.61359	0.082825	-0.57595	1 match
5.42308	-0.63817	-0.58632	1 match
6.67641	0.075453	-0.0448	2 match
6.70717	0.419282	-0.47525	2 match
5.47567	0.67612	-1.09264	2 match
6.35323	1.07556	-1.19146	2 match
6.01736	1.01887	-1.36117	2 match
5.79847	-0.52879	-1.83109	2 match
6.03845	1.21486	-1.16374	2 match
5.68657	-0.18513	-1.54089	2 match
6.04239	1.23966	-0.81646	2 match
6.65029	0.066178	-2.06209	2 match
6.42262	-0.16052	-1.42672	2 match
6.68477	0.910208	-1.27326	2 match
5.39841	-0.75766	-0.69095	2 match
6.29706	1.12768	-1.08285	2 match
5.65102	1.15328	-1.16018	2 match
6.91316	0.635422	-1.20316	2 match
6.72743	-0.00743	-0.47282	2 match
6.36642	-0.56592	-1.74143	2 match
5.58044	0.76096	-1.87684	2 match
6.42877	0.379344	-2.17019	2 match
6.39748	0.883706	-0.92865	2 match
6.36128	0.171415	-1.91711	2 match
5.73458	0.754964	-1.87203	2 match
5.87071	0.451983	-1.91596	3 match
6.81219	0.477579	-1.69953	3 match
5.05785	0.402602	-0.90913	3 match
6.15318	0.896729	-1.37781	3 match
5.11275	0.384023	-1.77259	3 match
5.27684	0.915701	-1.55372	3 match
6.81613	0.170931	-1.6789	3 match
5.37688	-0.56163	-1.4599	3 match
6.38594	0.48316	-0.00217	3 match
6.355	0.692703	-1.63596	3 match
6.90226	0.126903	-1.60863	3 match
5.75177	0.965877	-1.94486	3 match
5.32475	-0.35087	-1.63001	3 match
6.64161	0.717842	-1.6935	3 match
6.17891	0.713315	-1.5276	3 match
5.77512	0.919199	-1.58464	3 match
7.0321	0.831509	-1.26037	3 match
6.23008	0.619006	-1.71604	3 match
6.802	0.658209	-1.58679	3 match
5.18898	-0.44394	-1.47375	4 match
5.65163	1.28535	-0.94703	4 match
6.97938	-0.16381	-1.02151	4 match
6.05941	1.13572	-1.8083	4 match
6.5638	-0.37583	-1.55248	4 match
6.95449	0.380397	-0.67975	4 match
6.18084	0.476514	-2.10128	4 match
5.30539	1.29568	-1.20495	4 match
6.80399	0.528388	-2.00307	4 match
5.97309	-0.16124	-2.17698	4 match
6.31965	-0.65012	-1.90898	4 match
6.27414	0.89604	-1.82616	4 match
5.54425	0.308738	-1.99724	4 match
6.78993	-0.22781	-1.54796	4 match
5.3317	0.25889	-1.77031	4 match
6.26641	-0.24654	-1.64504	4 match
5.71433	0.190924	-2.28683	4 match
5.97977	0.383006	-2.064	4 match
6.91898	0.5875	-1.32218	4 match
6.26696	0.034607	-2.18646	4 match
4.71504	-0.20827	-0.05697	5 non-match
4.82692	0.133481	-1.45454	5 non-match
6.6747	1.01719	-1.8873	5 non-match
5.93187	0.872295	0.300515	5 non-match
6.13242	1.09316	0.51274	5 non-match
4.73431	-0.09984	0.609785	5 non-match
5.81135	0.150991	1.21057	5 non-match
5.75189	-0.53294	-1.88727	5 non-match
5.09447	0.564628	0.461137	5 non-match
5.01962	0.658136	0.30029	5 non-match
6.74754	0.631707	0.060153	5 non-match
5.23134	0.45773	0.676785	5 non-match
6.46985	0.55675	0.642084	5 non-match
6.66104	0.437897	0.427518	5 non-match
4.66588	0.345187	0.825366	5 non-match
4.97853	-0.57875	0.255364	5 non-match
4.74002	-0.14338	0.244536	5 non-match
5.64021	-0.78804	-1.36198	5 non-match
5.91902	-0.43563	0.703844	5 non-match
5.44528	-0.23846	0.884646	5 non-match
7.27456	0.044611	-1.08507	5 non-match
5.61934	0.570689	0.495438	5 non-match
6.30705	-0.7262	0.161381	5 non-match
5.46099	1.14336	0.302137	5 non-match
5.64323	-0.22928	0.456709	5 non-match
4.70074	-0.15434	0.758919	5 non-match
6.80274	-0.43092	-0.08112	5 non-match
5.00047	0.646921	0.526677	5 non-match
4.50428	-0.00727	0.118985	6 non-match
5.59264	0.837239	0.373499	6 non-match
5.54597	0.619028	1.64648	6 non-match
5.08494	0.352652	0.136489	6 non-match
6.18522	-0.7565	-0.15706	6 non-match
4.89983	0.406523	0.250861	6 non-match
6.24396	0.217355	0.326503	6 non-match
5.70388	0.625001	1.283	6 non-match
6.03346	0.871641	0.78252	6 non-match
5.94101	-0.19841	0.741092	6 non-match
5.14477	0.996756	0.231361	6 non-match
5.57265	1.04921	0.290925	6 non-match
6.00878	0.26103	0.931013	6 non-match
5.23301	0.290396	0.051455	6 non-match
6.61877	1.1679	-0.26135	6 non-match
6.51544	-0.0005	0.18548	6 non-match
5.03534	-0.37501	0.412363	6 non-match
6.03448	1.08891	0.277505	6 non-match
5.61229	0.740083	0.819435	6 non-match
5.76957	0.453497	1.04263	6 non-match
6.27844	0.461173	0.843413	6 non-match
5.81044	0.489032	0.596257	6 non-match
6.26447	0.995689	0.652401	6 non-match
6.40968	-0.27936	0.190261	6 non-match
5.42746	0.164514	0.466801	7 non-match
5.33549	0.456242	0.645325	7 non-match
5.22711	0.097965	0.534922	7 non-match
5.73259	-0.67972	0.580308	7 non-match
6.5371	0.875757	0.852774	7 non-match
4.79234	0.667844	0.813295	7 non-match
4.73131	-0.30834	0.841489	7 non-match
5.48465	-0.59722	0.146571	7 non-match
4.71403	0.467999	0.089691	7 non-match
6.94258	0.263818	0.835032	7 non-match
5.35369	-0.94443	0.164136	7 non-match
5.37498	0.799685	0.560333	7 non-match
5.69786	-0.53	0.875013	7 non-match
5.33024	-0.8198	0.099867	7 non-match
5.16984	-0.11581	-0.00476	7 non-match
6.57746	0.411045	0.762566	7 non-match
5.76215	-0.61582	0.352906	7 non-match
5.46335	0.8675	0.591221	7 non-match
6.52695	0.42914	0.554467	7 non-match
5.16222	0.030149	1.41769	7 non-match
5.10457	-0.85241	0.141227	7 non-match
4.90514	-0.59384	0.979228	7 non-match
5.98999	-0.16041	0.675359	7 non-match
6.92435	-0.16941	-0.42744	8 non-match
6.46725	-0.60964	-1.94211	8 non-match
6.10567	-0.29176	0.651482	8 non-match
4.51431	-0.27269	0.794011	8 non-match
6.42913	1.15049	0.117137	8 non-match
5.73752	0.06017	0.82208	8 non-match
6.31276	-0.02925	0.653147	8 non-match
5.66326	1.50647	0.602101	8 non-match
5.8769	-0.4761	0.595266	8 non-match
5.12826	-0.20392	0.746089	8 non-match
5.36925	0.717708	0.988371	8 non-match
5.24644	-0.65243	-1.36566	8 non-match
5.64297	0.141698	1.01972	8 non-match
5.4478	-0.17192	0.25629	8 non-match
6.64477	0.061485	0.666996	8 non-match
5.14219	1.19045	1.01716	8 non-match
5.22631	-0.29763	1.02124	8 non-match
6.2875	-0.48551	0.901461	8 non-match
6.08272	1.06236	0.92506	8 non-match
5.26971	-0.11656	0.306294	8 non-match
5.67707	0.551652	0.701442	8 non-match
5.26735	-0.86861	0.546249	8 non-match
5.80474	0.318636	0.497293	8 non-match
5.65461	-0.58591	0.204594	8 non-match
5.94753	0.478491	0.490908	8 non-match
6.30993	0.61609	1.19622	8 non-match
5.7418	0.323742	0.958098	8 non-match
6.10289	0.22755	0.710234	5 match
5.06778	0.220152	0.88341	5 match
4.97408	-0.20514	1.56724	5 match
4.7724	0.264912	0.777491	5 match
6.04996	-0.4544	0.267945	5 match
6.01451	0.858223	1.18659	5 match
4.75207	-0.10705	0.314944	5 match
4.9812	0.267107	0.486406	5 match
4.69239	0.940989	0.599554	5 match
4.90083	-0.18553	0.977212	5 match
5.1497	0.357079	1.03001	5 match
5.30139	0.116452	0.629334	5 match
5.39061	-0.25775	0.981986	5 match
5.30339	-0.35771	1.45385	5 match
5.4811	-0.7155	0.787731	5 match
6.84545	0.231	0.885266	5 match
4.91203	1.20407	0.82533	5 match
5.03407	1.14397	0.445176	5 match
4.36844	0.650476	0.626964	5 match
4.58986	0.427421	1.24228	5 match
5.96273	0.065813	1.46806	6 match
6.27173	0.563491	0.924112	6 match
4.63918	-0.22458	1.27896	6 match
6.16474	-0.22636	0.930178	6 match
5.63728	1.20543	0.813208	6 match
4.6544	0.12261	1.27999	6 match
5.49732	0.506998	1.25195	6 match
5.22034	-0.69935	1.01212	6 match
6.26598	-0.17391	0.996315	6 match
5.01671	-0.38297	0.864597	6 match
5.36677	0.489099	1.05828	6 match
6.23304	0.597829	0.668584	6 match
5.40679	0.085482	1.01776	6 match
5.39067	0.486139	0.871711	6 match
6.30721	0.284191	1.03166	6 match
5.05165	-0.72647	0.747547	6 match
5.49083	-0.43606	1.13885	6 match
5.29858	-0.1081	0.961644	6 match
4.71256	1.08361	0.882959	6 match
4.83467	-0.10195	0.484674	6 match
4.40677	0.008311	0.440958	6 match
5.4714	0.19431	1.70265	7 match
6.25708	0.83515	0.483297	7 match
4.75082	0.265622	0.816262	7 match
6.00259	1.03139	1.13936	7 match
5.5143	0.143575	1.80591	7 match
5.53558	-0.09066	1.48236	7 match
6.31632	0.147442	1.4329	7 match
4.49334	0.161472	1.12233	7 match
5.84972	-0.0101	1.24125	7 match
5.98539	-0.6759	-0.0187	7 match
5.74986	1.3392	0.455951	7 match
5.09328	-0.37342	1.36699	7 match
4.88189	-0.84801	0.379373	7 match
5.65756	-0.53526	1.21861	7 match
5.80157	0.080368	0.488455	7 match
5.03206	0.255713	1.71863	7 match
5.74606	-0.20295	1.7533	7 match
4.79611	0.157078	1.36871	7 match
6.24205	0.804995	1.47407	7 match
6.51019	-0.06735	1.21753	8 match
5.17642	1.35285	0.701741	8 match
5.11824	0.732401	1.43151	8 match
4.88401	-0.14421	1.65632	8 match
5.36007	1.13546	1.38103	8 match
4.77498	-0.49737	1.06481	8 match
5.21914	-0.76157	1.17115	8 match
5.96776	-0.13138	1.57656	8 match
4.97314	1.08726	0.475652	8 match
5.49557	-0.64928	1.48664	8 match
5.47495	0.810912	1.27319	8 match
4.71505	-0.66952	0.885763	8 match
4.96786	-0.99098	0.519067	8 match
6.21539	0.620729	1.40028	8 match
4.84021	0.949089	1.16579	8 match
5.63473	0.83939	1.63514	8 match
5.15384	0.617496	1.27785	8 match
5.35596	0.581138	1.45425	8 match
5.14206	-0.52343	1.5173	8 match
4.84787	1.22112	0.780858	8 match
5.77013	0.19657	1.44696	8 match
4.65387	-0.07126	1.3658	8 match
4.6204	-0.39826	1.53306	8 match
4.33988	0.676208	0.641915	8 match
Cue-identity A First control
X1	X2	X3	Label
6.84205	5.42807	2.12018	1 non-match
8.55796	5.7084	1.46728	1 non-match
7.59041	6.60174	1.43124	1 non-match
7.46013	5.89032	0.667974	1 non-match
6.87809	6.15449	0.92421	1 non-match
6.78281	4.74478	0.560286	1 non-match
6.97281	6.57648	1.75859	1 non-match
7.59143	4.66012	2.35582	1 non-match
6.44722	5.85827	0.987181	1 non-match
7.76407	6.32707	1.96531	1 non-match
6.43723	5.50122	1.80169	1 non-match
7.27238	5.63982	1.48951	1 non-match
7.61891	4.76666	1.13648	1 non-match
7.23861	5.89409	2.08137	1 non-match
7.99501	5.02101	1.56512	1 non-match
7.26222	6.00129	0.320243	1 non-match
7.12857	4.99705	2.35256	1 non-match
7.24953	5.16184	0.264432	1 non-match
8.12512	4.72638	1.0956	1 non-match
7.20126	5.61426	2.06857	1 non-match
7.30876	4.99735	2.12491	1 non-match
7.89949	6.58377	1.89426	1 non-match
6.20209	5.10967	1.58239	1 non-match
7.84328	5.37711	1.24593	1 non-match
7.95861	5.07781	2.60295	1 non-match
8.18914	5.54563	1.53794	1 non-match
7.35588	5.02811	0.939263	2 non-match
8.47579	4.99675	1.52525	2 non-match
6.77104	4.90014	1.46254	2 non-match
7.49706	6.04886	0.951755	2 non-match
6.96144	4.95528	1.87934	2 non-match
7.75883	4.94475	0.634817	2 non-match
7.48722	5.17176	1.70308	2 non-match
7.09614	5.7352	1.09519	2 non-match
7.50878	5.0887	1.5883	2 non-match
6.29635	5.78801	2.16065	2 non-match
7.08018	4.73665	1.91067	2 non-match
7.23967	5.6587	2.05484	2 non-match
8.15561	6.00332	2.21526	2 non-match
7.21383	5.3463	2.43003	2 non-match
8.03379	5.44749	2.31092	2 non-match
7.1013	5.21397	2.07793	2 non-match
6.49782	5.08609	1.47699	2 non-match
7.27534	6.01277	1.00281	2 non-match
8.65056	5.60999	1.77238	2 non-match
7.12602	5.52781	0.72508	2 non-match
7.53297	6.52215	2.44298	2 non-match
7.06176	5.41066	2.72861	2 non-match
8.62949	5.03445	2.04043	2 non-match
7.66384	4.69333	1.59206	2 non-match
7.08177	6.50135	1.51681	2 non-match
7.85323	6.11799	1.59829	2 non-match
7.27713	5.7357	2.59059	2 non-match
7.46828	6.57852	0.89542	3 non-match
6.59868	4.83185	0.624693	3 non-match
7.6471	6.78679	2.10659	3 non-match
6.63788	5.38758	1.11466	3 non-match
7.80409	5.49877	1.76676	3 non-match
7.51116	4.79731	0.345576	3 non-match
6.94078	5.01222	2.31055	3 non-match
7.39167	4.49792	1.61833	3 non-match
6.63976	4.52954	0.604269	3 non-match
6.79217	5.19766	1.37775	3 non-match
7.37666	6.80581	2.19731	3 non-match
7.86008	4.42435	1.3298	3 non-match
7.09089	5.48663	0.248289	3 non-match
8.21479	5.23468	0.855302	3 non-match
7.15112	6.24371	1.66739	3 non-match
6.72985	5.94743	1.7046	3 non-match
7.6541	4.32093	1.4241	3 non-match
7.19869	4.52034	1.37726	3 non-match
6.75499	5.5728	2.52192	3 non-match
7.7217	5.52061	1.80802	3 non-match
7.6333	4.50342	2.19222	3 non-match
6.75791	4.9812	2.8753	3 non-match
7.13994	5.80215	0.654131	3 non-match
8.27803	6.07004	1.06833	3 non-match
7.98032	6.25212	2.16858	3 non-match
7.36845	5.88877	0.98174	3 non-match
6.60952	5.92452	2.38743	3 non-match
8.00021	4.9245	2.23938	4 non-match
7.54638	5.58969	2.57541	4 non-match
7.6601	6.4705	2.39876	4 non-match
7.6834	6.48363	1.87424	4 non-match
7.86262	4.62864	0.91371	4 non-match
8.01465	5.74127	2.06539	4 non-match
7.13066	5.29658	1.36228	4 non-match
6.96917	5.48071	1.85991	4 non-match
7.28825	4.39761	1.08872	4 non-match
7.29875	4.76497	1.67431	4 non-match
7.52159	6.00857	1.44797	4 non-match
7.05386	4.27829	1.53828	4 non-match
6.66161	5.42887	1.78611	4 non-match
6.56245	5.67799	0.723501	4 non-match
8.43826	5.91194	1.15826	4 non-match
8.2189	5.5458	2.09776	4 non-match
8.0946	5.75762	1.42771	4 non-match
7.83102	5.11808	1.29523	4 non-match
7.03453	5.55504	0.366074	4 non-match
7.44937	4.43536	2.17599	4 non-match
6.93505	5.65646	2.5307	4 non-match
8.27182	4.55998	1.13249	4 non-match
7.50986	4.62443	2.29085	4 non-match
8.32384	6.07881	2.40551	4 non-match
7.0415	5.07818	2.34511	1 match
7.82015	6.26332	2.55735	1 match
7.55016	5.31126	1.03843	1 match
8.12578	5.66345	1.8824	1 match
6.95828	4.67606	2.09908	1 match
7.1723	4.11016	2.22341	1 match
7.68629	5.87849	1.44896	1 match
6.13426	5.13354	1.60759	1 match
7.3965	5.18934	2.70252	1 match
6.41212	6.04555	1.78418	1 match
6.6378	5.82608	1.05292	1 match
7.19186	5.47882	0.319795	1 match
7.82149	5.90156	2.36131	1 match
7.71288	6.7879	1.19957	1 match
7.20781	5.05632	1.3826	1 match
8.03773	5.23032	1.16901	1 match
6.37343	6.24384	1.01309	1 match
7.58619	7.04571	1.71479	1 match
6.88511	6.27026	0.96381	1 match
7.12343	6.74707	1.09811	1 match
6.96583	6.06266	0.39147	1 match
7.46689	6.02319	2.61752	1 match
8.30182	5.01138	2.42412	1 match
8.23685	4.62702	1.59881	1 match
7.2039	5.29866	0.766872	1 match
6.93964	6.5875	1.88638	1 match
7.93343	6.27596	1.16488	1 match
7.01357	5.87276	1.78199	1 match
7.7759	5.81762	0.711093	1 match
7.50659	6.28625	3.03019	2 match
7.41771	5.70493	1.51605	2 match
7.66733	5.4258	2.99833	2 match
8.39278	5.92632	2.54484	2 match
7.54443	5.85551	1.88238	2 match
7.82374	5.44056	2.04815	2 match
7.38025	6.24892	1.20776	2 match
7.74581	6.74318	2.46589	2 match
6.89661	6.38895	2.51399	2 match
8.68005	5.21598	1.93691	2 match
8.15638	4.80574	2.0869	2 match
8.72386	5.13085	1.90877	2 match
7.54842	5.07582	1.81336	2 match
7.20503	5.3446	1.65601	2 match
7.98938	5.59871	2.52179	2 match
7.81386	6.08712	0.991001	2 match
8.51764	5.31371	2.22452	2 match
6.82664	6.38572	2.19789	2 match
8.04156	5.11061	2.0032	2 match
8.51385	5.17307	1.26841	2 match
7.72152	4.37916	2.00947	2 match
7.75154	5.24079	0.749598	3 match
6.93656	5.96927	0.205132	3 match
6.7986	6.31581	2.48143	3 match
6.53386	4.98942	0.656876	3 match
8.24743	6.34851	1.26971	3 match
8.33919	5.97608	1.10533	3 match
7.94944	5.73731	1.51262	3 match
7.07406	6.42756	0.373332	3 match
7.55394	5.52593	1.15837	3 match
7.65729	5.72984	0.796525	3 match
7.47489	5.72081	2.59416	3 match
6.54089	4.93639	1.91823	3 match
6.86986	5.82437	2.5909	3 match
6.96305	5.19595	0.633166	3 match
7.70363	5.16373	0.443715	3 match
7.70731	5.51101	1.07602	3 match
8.42092	4.83674	1.9688	3 match
6.2259	6.32935	1.12488	3 match
7.61766	5.42305	2.51869	3 match
7.78195	6.37401	2.31309	3 match
7.07705	6.75409	2.28216	3 match
8.07324	5.94914	0.980903	3 match
7.18339	5.2261	0.341884	3 match
7.5532	6.5871	1.91064	3 match
7.2451	6.23177	0.664131	3 match
8.43266	6.28232	2.00183	3 match
7.26989	4.73969	0.787458	3 match
8.24353	4.93858	0.950665	4 match
8.21322	6.6577	1.16781	4 match
7.12454	5.40812	1.78687	4 match
7.77994	5.92866	0.761518	4 match
8.44996	4.62375	2.34082	4 match
7.75263	4.84577	0.50732	4 match
8.25233	4.36294	2.15135	4 match
7.79987	4.90738	2.03443	4 match
8.29517	5.95005	2.16582	4 match
8.26878	5.76415	1.9039	4 match
7.35411	6.56364	1.19572	4 match
8.0413	4.42218	1.13072	4 match
8.52117	5.15888	1.53912	4 match
6.75761	6.032	2.65765	4 match
7.14785	6.46011	2.5137	4 match
7.77787	6.33754	0.812763	4 match
7.69745	4.77933	2.3271	4 match
8.12996	5.15468	1.65925	4 match
7.02978	6.019	2.66493	4 match
7.44844	5.48411	1.96768	4 match
7.49552	6.86937	2.27587	4 match
6.71958	4.68211	2.22906	4 match
8.16978	5.71248	0.678063	4 match
7.47881	4.78947	1.70656	5 non-match
7.93502	6.25031	2.41633	5 non-match
7.28571	6.59835	0.602366	5 non-match
6.36275	5.00415	2.00381	5 non-match
7.37013	4.90879	1.59047	5 non-match
7.36387	6.90217	2.52186	5 non-match
7.6857	5.83399	2.90492	5 non-match
8.29556	6.38776	1.89523	5 non-match
7.0973	6.48719	2.01146	5 non-match
6.50784	5.65522	0.754875	5 non-match
7.39154	5.58344	0.505938	5 non-match
6.83232	4.29334	0.994731	5 non-match
7.2453	6.04147	0.679205	5 non-match
6.62042	4.88254	0.622606	5 non-match
8.36381	6.75753	2.23488	5 non-match
6.41955	5.16114	2.23186	5 non-match
8.02714	4.99024	2.72828	5 non-match
6.62954	6.69437	1.43968	5 non-match
6.9648	6.16662	1.41089	5 non-match
6.11522	5.7301	1.052	5 non-match
6.61002	5.50105	2.10828	5 non-match
7.11293	5.47394	-0.07457	5 non-match
7.09812	5.00048	1.65862	5 non-match
7.52311	4.92102	1.28655	5 non-match
7.34412	7.05161	1.43451	5 non-match
7.75847	4.59716	2.00864	5 non-match
6.29331	4.48298	0.964685	5 non-match
6.25337	5.90811	1.61497	5 non-match
6.3426	5.63376	0.620325	5 non-match
6.47498	6.13161	0.718579	5 non-match
7.83825	4.74065	1.67953	6 non-match
8.48702	6.03792	1.72131	6 non-match
7.62836	5.70854	0.45696	6 non-match
6.95	4.23711	1.56957	6 non-match
7.38196	6.6453	1.34603	6 non-match
6.20131	5.57438	2.02436	6 non-match
8.05079	5.56228	2.90625	6 non-match
7.39979	4.90042	1.26108	6 non-match
6.89635	4.93704	2.28458	6 non-match
7.37471	5.85428	2.18307	6 non-match
7.6657	7.05129	2.05328	6 non-match
7.82346	4.5229	1.73456	6 non-match
7.23904	6.25314	2.3692	6 non-match
6.96758	5.82935	0.86909	6 non-match
6.67068	5.86991	2.52138	6 non-match
6.43861	4.80811	0.954133	6 non-match
6.79592	5.87943	0.250084	6 non-match
7.98524	6.56395	1.41851	6 non-match
7.98083	4.85235	0.529891	6 non-match
7.42669	6.16812	1.78861	6 non-match
7.37054	4.30497	2.52314	6 non-match
8.35395	5.668	2.54591	6 non-match
8.10041	5.39383	0.128247	7 non-match
8.31535	5.11463	2.49127	7 non-match
7.73178	5.44048	0.174076	7 non-match
8.15392	6.26112	2.75987	7 non-match
6.81798	5.77711	1.31958	7 non-match
8.36918	5.68634	1.75967	7 non-match
7.67645	5.28524	0.921039	7 non-match
6.76273	5.77046	2.00889	7 non-match
7.77028	5.24604	2.78597	7 non-match
6.42684	6.46088	2.06136	7 non-match
7.87723	6.61072	2.0069	7 non-match
6.39299	5.39064	1.06739	7 non-match
7.59138	6.5244	2.79971	7 non-match
6.98405	5.93578	2.85716	7 non-match
7.01201	6.50699	1.87418	7 non-match
6.06189	5.00013	1.65683	7 non-match
6.99723	6.02294	1.77643	7 non-match
7.19462	5.03098	0.801783	7 non-match
6.6952	4.55026	1.27909	7 non-match
8.17958	4.50891	1.52883	7 non-match
6.8091	5.84695	0.285057	7 non-match
7.09692	4.346	2.40912	7 non-match
6.47642	5.07794	1.10539	7 non-match
6.91709	4.19612	1.20767	7 non-match
8.08699	6.07963	2.73789	7 non-match
6.65771	5.02914	1.16811	7 non-match
6.97871	4.93402	1.27641	7 non-match
6.32649	6.18067	1.63057	7 non-match
6.42817	5.26622	0.754625	7 non-match
6.55638	4.60506	2.32951	7 non-match
7.35062	6.41527	2.93879	8 non-match
7.32643	6.04777	3.07474	8 non-match
6.50134	6.31297	1.77143	8 non-match
7.37474	6.63848	2.9248	8 non-match
6.99829	4.01722	1.33434	8 non-match
7.41148	6.77167	2.4147	8 non-match
6.80714	4.74203	1.27223	8 non-match
7.97875	4.63982	2.44958	8 non-match
8.24131	6.26303	2.66174	8 non-match
6.90704	6.67272	1.69521	8 non-match
6.75333	4.41336	2.11162	8 non-match
7.77703	4.58485	0.438511	8 non-match
8.64867	5.15353	1.13247	8 non-match
7.12061	4.32892	1.91123	8 non-match
7.87085	5.82508	1.1829	8 non-match
6.40383	6.74888	1.9765	8 non-match
7.82089	6.49605	0.663803	8 non-match
7.51941	6.82843	1.14107	8 non-match
7.01929	6.50294	2.76465	8 non-match
8.7602	5.44103	1.70671	8 non-match
7.92921	5.21656	1.84219	8 non-match
6.83393	4.24775	2.15139	8 non-match
6.12833	5.7194	1.1806	8 non-match
6.79557	6.49037	0.445961	8 non-match
7.65684	7.05519	1.22328	5 match
6.69215	6.6621	1.35981	5 match
8.25676	6.90275	2.13673	5 match
6.74991	4.84406	0.83698	5 match
7.61749	5.75252	0.123258	5 match
8.3838	5.10943	0.972672	5 match
7.64731	4.24459	1.69119	5 match
8.68189	6.23408	1.42502	5 match
6.72512	4.30735	0.656979	5 match
6.56472	6.40116	1.24046	5 match
6.8903	4.37262	1.78328	5 match
6.50801	6.78935	1.86485	5 match
7.57149	4.80546	2.7727	5 match
7.8701	7.01881	2.66013	5 match
6.24672	6.00347	1.98941	5 match
6.68406	5.66239	0.239668	5 match
8.0259	6.83976	1.68062	5 match
8.01169	4.23431	1.23874	5 match
8.03293	6.55846	0.939429	5 match
7.93792	7.10056	1.56471	5 match
6.46914	6.69162	2.04271	5 match
7.03086	4.53378	1.46751	5 match
7.05672	4.07201	2.37216	5 match
6.20346	4.47053	1.44532	5 match
8.45237	6.45662	0.766803	5 match
7.46361	6.54055	1.31146	6 match
7.90027	6.60971	1.05441	6 match
6.99437	6.02053	1.64926	6 match
8.66582	5.49261	0.855211	6 match
8.70538	5.85919	1.00818	6 match
6.56593	4.98854	2.73725	6 match
8.03062	6.3627	0.417194	6 match
8.07217	4.57846	0.384921	6 match
6.1703	5.58175	1.92485	6 match
7.7214	6.27944	0.124149	6 match
7.97475	7.07869	1.87075	6 match
7.92574	6.04482	2.4648	6 match
7.19071	6.6117	0.849263	6 match
7.56978	6.81061	0.642444	6 match
8.19562	4.30308	1.7883	6 match
7.08631	4.83751	2.55845	6 match
8.09772	4.57693	2.30478	6 match
7.12296	4.58617	0.249051	6 match
8.39889	5.36212	1.00258	6 match
8.47843	5.90961	0.745364	6 match
7.06669	4.29289	0.798266	6 match
8.52066	6.57478	2.4112	6 match
6.7702	6.74802	2.28927	7 match
7.96997	5.24928	0.217412	7 match
8.00097	5.95345	0.251064	7 match
8.18291	5.74574	2.81541	7 match
5.96107	6.24348	1.5467	7 match
7.49193	6.11219	0.127028	7 match
6.80488	4.90754	2.91815	7 match
7.00438	5.38378	-0.05577	7 match
8.52187	6.36104	2.2985	7 match
7.87103	5.76491	2.96875	7 match
7.33893	6.7101	0.475362	7 match
7.33009	4.83102	2.97252	7 match
7.44682	3.97894	1.86001	7 match
8.50541	4.79366	1.3644	7 match
8.32274	4.52796	2.31962	7 match
6.4022	5.17997	0.764716	7 match
7.99612	4.22299	1.10849	7 match
8.82553	4.92678	1.62902	7 match
6.53303	5.41069	2.38884	7 match
6.04236	6.06501	1.70131	7 match
7.01188	4.15642	1.51492	7 match
7.2428	7.11354	1.43603	7 match
6.62202	5.61736	2.05581	8 match
8.42748	6.34628	0.61693	8 match
6.74365	4.96129	2.83995	8 match
7.4009	4.6055	0.71546	8 match
7.5013	6.39312	3.17861	8 match
7.01198	6.67901	0.553838	8 match
6.38694	5.54047	2.66932	8 match
6.59761	4.34956	1.00816	8 match
6.44883	6.03395	0.460096	8 match
7.35668	7.1888	1.84776	8 match
8.9099	5.82202	1.69496	8 match
6.58578	6.69511	1.22066	8 match
5.94459	5.0859	1.97184	8 match
6.08124	5.81462	1.13195	8 match
8.55953	5.67135	2.36022	8 match
7.03735	3.81225	1.66633	8 match
6.6761	4.90755	2.06696	8 match
7.3332	4.86412	2.74768	8 match
8.51022	4.96488	0.904552	8 match
Cue-identity A Last control
X1	X2	X3	Label
-2.70448	6.26194	6.88389	1 non-match
-2.6925	5.51067	7.39793	1 non-match
-3.00762	4.50916	6.43227	1 non-match
-1.95112	5.79385	6.26545	1 non-match
-2.4892	5.66075	7.01625	1 non-match
-3.14105	4.42213	5.64025	1 non-match
-2.48666	4.9725	6.78916	1 non-match
-2.84849	4.85344	6.37319	1 non-match
-3.08767	5.54875	7.29291	1 non-match
-2.41547	5.74062	6.86528	1 non-match
-4.13171	4.93314	6.43741	1 non-match
-3.88016	5.94696	6.30461	1 non-match
-2.59376	4.99482	6.83068	1 non-match
-3.50655	5.63521	6.51584	1 non-match
-2.30467	5.59177	5.85291	1 non-match
-2.79398	4.86555	5.47747	1 non-match
-3.14532	5.12339	6.50013	1 non-match
-2.84192	4.81133	6.85173	1 non-match
-3.47513	5.64299	7.24342	1 non-match
-3.30894	5.46797	5.37769	2 non-match
-3.49783	5.09199	6.42147	2 non-match
-3.66147	5.26744	5.69898	2 non-match
-2.26026	6.26879	7.0839	2 non-match
-3.82156	4.90974	5.91988	2 non-match
-2.8475	6.39861	6.585	2 non-match
-3.01591	5.43687	6.9758	2 non-match
-2.93761	4.87924	5.78253	2 non-match
-2.18391	5.94337	7.31459	2 non-match
-2.45318	5.03912	6.05594	2 non-match
-2.88981	5.81789	6.72638	2 non-match
-2.74794	5.20901	6.41784	2 non-match
-1.86071	5.38236	6.67197	2 non-match
-3.39035	4.67586	6.49218	2 non-match
-2.21222	5.99275	7.09155	2 non-match
-3.1416	5.44201	5.34782	2 non-match
-2.91793	5.6525	6.3449	2 non-match
-2.57787	5.82481	7.14619	2 non-match
-2.67436	5.99585	7.45136	2 non-match
-2.30406	4.54763	6.69707	3 non-match
-2.55052	5.6005	6.42667	3 non-match
-2.79446	5.42176	5.94185	3 non-match
-3.75448	4.49592	5.71044	3 non-match
-3.3258	5.25969	7.23788	3 non-match
-3.21931	5.45576	7.76982	3 non-match
-3.06862	6.18932	7.37506	3 non-match
-3.24712	4.99832	7.05452	3 non-match
-3.04869	4.12206	5.80677	3 non-match
-3.10399	5.09345	6.92309	3 non-match
-2.76956	5.22723	5.81019	3 non-match
-2.12392	4.78418	6.8566	3 non-match
-3.39519	4.86161	5.56945	3 non-match
-2.69957	5.49258	7.0804	3 non-match
-2.62044	5.11412	7.30884	4 non-match
-3.85492	4.48623	5.95963	4 non-match
-2.90494	6.05539	7.31659	4 non-match
-3.22986	5.44175	6.53871	4 non-match
-3.39065	5.73289	6.50644	4 non-match
-2.83725	4.28125	6.13491	4 non-match
-3.83611	5.37549	6.75819	4 non-match
-3.44131	5.95403	6.47875	4 non-match
-3.77186	5.60492	6.91432	4 non-match
-2.9596	6.09037	5.5472	4 non-match
-2.70662	5.82954	7.38524	4 non-match
-3.29807	4.68625	7.13907	4 non-match
-3.11282	5.81718	7.63595	4 non-match
-3.86667	5.775	6.19553	4 non-match
-3.71429	4.99962	7.18844	4 non-match
-3.2899	5.47792	7.72974	4 non-match
-2.51334	5.45274	5.49538	1 match
-2.99262	4.69113	5.5412	1 match
-3.62962	4.78556	5.59642	1 match
-4.13221	5.83799	6.61041	1 match
-3.05939	6.08825	6.25399	1 match
-3.73629	4.39654	6.17157	1 match
-3.43425	4.40064	5.64115	1 match
-2.92264	4.62433	6.87796	1 match
-4.20264	5.58046	6.6329	1 match
-2.77308	4.34092	6.85617	1 match
-2.53381	6.27488	6.71276	1 match
-3.53304	5.90008	7.50114	1 match
-2.52587	5.73703	5.65399	1 match
-3.24933	5.79687	5.45578	1 match
-3.94063	4.7995	6.64178	1 match
-3.61414	5.55506	5.91414	1 match
-3.89812	4.83879	6.20301	2 match
-3.48047	6.37163	7.1038	2 match
-3.35646	4.62397	5.83969	2 match
-3.59776	6.00001	7.38861	2 match
-3.94252	6.17473	6.37826	2 match
-3.61773	4.38049	6.54977	2 match
-1.98076	5.59003	7.3906	2 match
-2.89873	6.15731	6.08639	2 match
-3.11485	5.98944	5.70022	2 match
-3.85375	5.03038	5.79229	2 match
-3.80122	4.91429	5.61897	2 match
-3.86097	5.19395	5.58047	2 match
-3.68521	5.35361	6.27854	2 match
-2.97127	6.44711	6.87538	2 match
-3.56084	6.41403	6.83398	2 match
-3.26919	4.40169	6.88164	2 match
-3.62929	5.47002	5.46562	2 match
-4.35337	5.38138	6.37348	2 match
-2.78844	5.43635	7.89662	2 match
-4.14053	5.15379	6.77386	2 match
-2.43269	6.29662	6.11807	3 match
-2.73935	5.3486	5.7303	3 match
-3.16402	5.65767	6.7855	3 match
-4.06064	5.61623	7.23287	3 match
-2.95413	4.51279	6.89545	3 match
-3.58337	4.88494	6.822	3 match
-3.74235	5.81273	7.61071	3 match
-3.7907	5.31488	7.51891	3 match
-3.33417	4.87166	7.27401	3 match
-3.57926	5.50894	7.9172	3 match
-3.28741	4.57252	5.30448	3 match
-3.27709	6.17192	5.76035	3 match
-3.43755	5.5146	7.73738	3 match
-3.7283	5.27196	7.45698	3 match
-3.91003	5.37132	6.40564	4 match
-3.97879	5.94022	6.74329	4 match
-3.29263	4.63095	6.26569	4 match
-3.91871	5.78001	6.09932	4 match
-3.56503	5.80225	5.5092	4 match
-4.2256	5.01833	6.29733	4 match
-3.5626	5.89367	5.8678	4 match
-2.81573	5.37669	6.30301	5 non-match
-1.88988	6.10966	6.42284	5 non-match
-1.55385	5.39471	5.89897	5 non-match
-1.92589	6.15891	5.72387	5 non-match
-2.03917	4.30824	6.38655	5 non-match
-3.05899	5.51493	6.21723	5 non-match
-2.24951	5.96677	6.03913	5 non-match
-1.89134	6.34809	6.01938	5 non-match
-2.20194	4.63258	6.42527	5 non-match
-1.47212	5.38045	6.30649	5 non-match
-2.45996	5.82437	5.84273	5 non-match
-2.10432	4.93414	5.75437	5 non-match
-1.89063	4.81759	6.3038	6 non-match
-3.02445	6.52793	6.26385	6 non-match
-2.05697	4.99144	7.71158	6 non-match
-1.5003	4.72263	6.77904	6 non-match
-2.26291	5.21606	7.87546	6 non-match
-2.09674	5.17712	6.90503	6 non-match
-3.436	4.39164	7.08408	6 non-match
-1.60459	5.70896	6.03816	6 non-match
-1.77198	4.74722	7.3379	6 non-match
-2.73111	4.689	7.50802	6 non-match
-2.02549	5.43081	7.64872	6 non-match
-2.394	5.35729	7.60297	6 non-match
-1.74024	4.82313	7.3999	6 non-match
-1.99436	4.31163	6.19588	7 non-match
-2.90865	6.26538	7.52695	7 non-match
-1.55856	4.82586	6.05212	7 non-match
-1.9949	5.94994	5.92447	7 non-match
-1.43553	5.63826	6.10423	7 non-match
-1.81886	5.49507	6.36314	7 non-match
-1.81337	4.34886	6.75946	7 non-match
-1.76133	5.61013	5.21546	7 non-match
-2.22511	4.64635	7.05663	7 non-match
-1.67099	4.57083	6.2415	7 non-match
-1.62383	5.36523	6.73267	7 non-match
-1.86189	5.78456	5.76889	7 non-match
-2.62194	6.52357	6.45798	7 non-match
-1.24534	5.89978	7.26844	7 non-match
-3.60725	4.69115	7.42596	7 non-match
-1.93021	5.56429	6.03354	7 non-match
-2.26312	5.15623	6.39021	8 non-match
-1.37321	6.09394	7.4236	8 non-match
-3.77763	6.48814	6.23977	8 non-match
-3.25644	6.1539	6.51715	8 non-match
-1.63364	5.07999	5.69519	8 non-match
-2.54567	4.29325	6.16435	8 non-match
-1.70107	5.77679	6.7992	8 non-match
-2.76841	5.99682	7.64559	8 non-match
-2.00875	4.92673	5.43076	8 non-match
-1.75621	5.41327	6.25238	8 non-match
-1.47507	5.20993	6.63847	8 non-match
-1.82101	5.90874	6.90947	8 non-match
-2.32285	4.21566	7.06036	8 non-match
-1.41961	5.78881	6.24403	8 non-match
-1.96957	4.43482	6.84975	8 non-match
-4.3289	5.77011	6.2389	8 non-match
-1.97419	4.6739	5.76481	8 non-match
-2.38333	4.12699	6.75399	8 non-match
-2.31436	5.38218	5.48854	8 non-match
-2.35476	4.57804	7.39483	5 match
-2.7626	5.2838	8.04509	5 match
-2.30676	6.48101	5.80506	5 match
-2.18487	6.2899	5.77199	5 match
-2.35277	6.45659	6.8573	5 match
-1.90287	6.17534	5.39674	5 match
-1.51377	5.9829	6.26622	5 match
-1.54263	5.3064	5.55203	5 match
-4.1021	4.90666	5.62219	5 match
[truncated: 48 more rows]

## Sheet: fig.5d-e
panel	proble	session_id	non-match distance	cue-id distance
Non-match A	Non-match A First	0	0.5444	0.517165
Non-match A		0	0.492984	0.290721
Non-match A		0	0.487249	0.407796
Non-match A		0	0.546386	0.439763
Non-match A		0	0.405632	0.319071
Non-match A	Non-match A Second	1	0.447003	0.261363
Non-match A		1	0.539569	0.218241
Non-match A		1	0.855999	0.416087
Non-match A		1	0.902035	0.311964
Non-match A		1	0.458858	0.35882
Non-match A	Non-match A Third	2	0.582131	0.356423
Non-match A		2	0.685094	0.275078
Non-match A		2	0.802224	0.54859
Non-match A		2	0.73444	0.378751
Non-match A		2	0.825468	0.319154
Non-match A	Non-match A Forth	3	0.669363	0.292818
Non-match A		3	0.981854	0.192826
Non-match A		3	1.10882	0.283128
Non-match A		3	1.21779	0.268993
Non-match A		3	0.788975	0.353539
Non-match A	Non-match A Last	4	1.47744	0.305181
Non-match A		4	1.40609	0.20093
Non-match A		4	1.93024	0.295364
Non-match A		4	1.49298	0.192724
Non-match A		4	1.77109	0.198147
Non-match B	Non-match B First	5	1.69291	0.287029
Non-match B		5	1.20645	0.228535
Non-match B		5	1.74314	0.258591
Non-match B		5	1.75	0.293182
Non-match B		5	1.65935	0.21496
Non-match B	Non-match B Second	6	2.02949	0.1947
Non-match B		6	1.44678	0.196328
Non-match B		6	2.19783	0.20506
Non-match B		6	1.84941	0.229677
Non-match B		6	2.50342	0.231351
Non-match B	Non-match B Third	7	2.31489	0.176326
Non-match B		7	1.8072	0.219766
Non-match B		7	2.54292	0.183097
Non-match B		7	2.17462	0.187634
Non-match B		7	2.76883	0.24747
Non-match B	Non-match B Forth	8	2.39219	0.156641
Non-match B		8	1.59644	0.371641
Non-match B		8	2.22662	0.304473
Non-match B		8	2.19578	0.323337
Non-match B		8	2.05932	0.302007
Non-match B	Non-match B Last	9	2.11851	0.188883
Non-match B		9	1.80061	0.26066
Non-match B		9	1.97245	0.31736
Non-match B		9	1.96711	0.261586
Non-match B		9	2.64226	0.199973
Cue-id A	Cue-identity A First	15	1.24733	0.561063
Cue-id A		15	1.116	0.409699
Cue-id A		15	1.32957	0.535519
Cue-id A		15	1.20857	0.41987
Cue-id A		15	1.63286	0.486204
Cue-id A	Cue-identity A Second	16	0.800709	0.80277
Cue-id A		16	0.874018	0.816257
Cue-id A		16	0.748455	0.819708
Cue-id A		16	0.789044	0.525322
Cue-id A		16	1.09702	0.702467
Cue-id A	Cue-identity A Third	17	0.763735	1.61845
Cue-id A		17	0.758018	1.95813
Cue-id A		17	0.738403	1.54776
Cue-id A		17	0.615808	1.75073
Cue-id A		17	0.743977	2.12449
Cue-id A	Cue-identity A Forth	18	0.508374	1.59857
Cue-id A		18	0.447895	1.82639
Cue-id A		18	0.508662	1.2794
Cue-id A		18	0.625053	1.72572
Cue-id A		18	0.71131	1.8295
Cue-id A	Cue-identity A Last	19	0.841185	2.05342
Cue-id A		19	0.817627	1.89934
Cue-id A		19	0.704122	2.1398
Cue-id A		19	0.939968	2.48931
Cue-id A		19	0.751353	2.59292
Cue-id A	Cue-identity A First control	15	0.298937	0.217653
Cue-id A		15	0.336072	0.344411
Cue-id A		15	0.385652	0.212144
Cue-id A		15	0.289709	0.305746
Cue-id A	Cue-identity A second control	16	0.605861	0.587342
Cue-id A		16	0.569288	0.72538
Cue-id A		16	0.521139	1.56957
Cue-id A		16	0.545104	0.85095
Cue-id A	Cue-identity A Third control	17	0.44018	1.1483
Cue-id A		17	0.565417	1.23992
Cue-id A		17	0.659063	1.52161
Cue-id A		17	0.738994	1.84279
Cue-id A	Cue-identity A Forth control	18	0.354086	0.941714
Cue-id A		18	0.553108	1.66754
Cue-id A		18	0.52607	1.39484
Cue-id A		18	0.627045	1.83378
Cue-id A	Cue-identity A Last control	19	0.543241	0.815913
Cue-id A		19	0.516968	0.911385
Cue-id A		19	0.660301	1.5317
Cue-id A		19	0.515926	1.51483
Cue-id B	Cue-identity B First	20	0.829432	1.24103
Cue-id B		20	0.831112	1.20994
Cue-id B		20	0.896702	1.53422
Cue-id B		20	0.997938	1.44744
Cue-id B		20	0.939305	1.49411
Cue-id B	Cue-identity B Second	21	0.837727	1.70833
Cue-id B		21	1.03544	1.38808
Cue-id B		21	0.607364	1.49294
Cue-id B		21	1.03048	1.61215
Cue-id B		21	0.911788	1.58618
Cue-id B	Cue-identity B Third	22	0.679497	2.07227
Cue-id B		22	0.655894	2.20376
Cue-id B		22	0.595302	1.92096
Cue-id B		22	0.707681	2.42079
Cue-id B		22	0.613412	2.2187
Cue-id B	Cue-identity B Forth	23	0.565001	2.18331
Cue-id B		23	0.617357	2.50368
Cue-id B		23	0.601772	2.43946
Cue-id B		23	0.580621	2.61313
Cue-id B	Cue-identity B Last	24	0.910372	1.7438
Cue-id B		24	0.689999	1.33476
Cue-id B		24	0.660932	1.92188
Cue-id B		24	0.792485	2.32061
Cue-id B		24	0.829447	2.00369
Cue-id B	Cue-identity B First control	20	0.446214	0.430942
Cue-id B		20	0.502997	0.892263
Cue-id B		20	0.583807	0.792724
Cue-id B		20	0.507448	0.788447
Cue-id B	Cue-identity B Second control	21	0.563869	0.992196
Cue-id B		21	0.487594	1.41173
Cue-id B		21	0.594976	1.33343
Cue-id B	Cue-identity B Third control	22	0.478391	1.02051
Cue-id B		22	0.736963	2.1567
Cue-id B		22	0.634215	2.02153
Cue-id B		22	0.415844	1.7838
Cue-id B	Cue-identity B Forth control	23	0.426907	1.26804
Cue-id B		23	0.399247	2.11253
Cue-id B		23	0.382672	1.929
Cue-id B	Cue-identity B Last control	24	0.330593	0.769353
Cue-id B		24	0.645701	1.93183
Cue-id B		24	0.589006	1.92571
Cue-id B		24	0.712503	1.778

[truncated: 14 more sheets: fig.5f-i, Fig.6a, fig.6b-d, fig6.e-g, fig.7a-c, fig.7d-f, fig.8 cd, fig.8 e-h, S1, S2a,b,d, S2c, S3, S5, S6]
